# Supplementary material for: Perspectives on modelling the distribution of ticks for large areas: so far so good?
Source: Parasit Vectors. 2016 Mar 31;9:179. doi: 10.1186/s13071-016-1474-9 (PMC4815247; doi:10.1186/s13071-016-1474-9)
Supplement: Additional file 1: — A set of 6213 pairs of coordinates of ticks and hosts, as compiled from the literature. The dataset is in csv format and includes (i) specific binomial name of the tick, (ii) Name of the Genus of the tick, (iii) Specific binomial name of the host, (iv) Higher systematic details (Genus, Family and Order) of the host, (v) Country of collection, province (if not in Europe) or NUTS3 (standard denomination of European administrative units), and (vi) Latitude and Longitude in decimal degrees for 5630 records. Records that are not georeferenced records, but refer to administrative divisions, are also included for completeness. (R 2 kb) [file 13071_2016_1474_MOESM1_ESM.r]

# Evaluation and calculation of curves to match Fourier coefficinets
# Erdas IMG rasters are uploaded and curves are calculated for each single pair of coordinates
# This script importas images in Erdas propietary format (but can easily adapted to importa other formats, read the help for th epackage "raster")
# and exports as ".asc" images.
# Concept and programming by A. Estrada-Pe??a (2013)
#
library(sp)
library(raster)
library(maptools)
library(TSA)
library(SDMTools)
library(matlab)
library(rgdal)
library(zoo)

x1 <- "~/Documents/Cosas/MODIS_Fourier/Todas/TDia/" # the directory where images downloaded from MODIS repository are
capas1 <- stack()
for (intervalo in seq(2002,2010,by=1)) # In this example, the interval to calculate the coefficients is between the years 2002 to 2010
{
  print(intervalo)
  for (mes in 1:12)
  {
    x <- paste(x1,intervalo,mes,"td.img",sep="")
    Textra <- raster(x); NAvalue(Textra) <- 99999
    capas1 <- addLayer(capas1,Textra)
  }
}
matriz1 <- as.data.frame(capas1)
x.model <- matrix(data=0,nc=17,nr=nrow(matriz1))
z <- which(is.na(matriz1[,1]))     ### filling the sea water masses; just a way to imrpove the time of computations
x.model[z,] <- -9999               ###
for (i in 1:6480000) ### filling the rest of the pixels of the images; change the maximum value according to dimensions of your images
{
  if (i%%500==0)
  {
    print(i*100/5364000)
  }
  if (x.model[i,1]!=-9999)
  {
    if (length(which(is.na(matriz1[i,])))<3)
    {
    previo <- as.vector(matriz1[i,1:108],mode="numeric")
    previo <- append(previo,previo,after=length(previo))
    narigon <- (na.approx(previo[1:23]))
    narigon <- t(matriz1[i,])
    mipolla <- ts(narigon[1:108],start=c(2001,1),frequency=108) # obviously the frequency depends on the number of time intervals; change as necessary
    har <- harmonic(mipolla,8)
    x.model[i,] <- coef(lm(mipolla~har))
    }
    else
      x.model[i,] <- -9999
  }
}
setwd("~/Desktop") ## point to the directory to write the results (replace as necessary)
for (i in 1:17)
{
  nombre <- c(paste("ParamTDay_",i,".asc",sep="")) # each image is stored in the directory as the number of coefficient ("i") for TDay (day temperature)
  matriz <- matrix(x.model[,i],3600,1800)
  matriz2 <- fliplr(matriz)
  imagen <- as.asc(matriz2,xll=-179.75,yll=-89.75,cellsize=0.1)
  write.asc(imagen,nombre,gz=FALSE)
}
