# Supplementary material for: Perspectives on modelling the distribution of ticks for large areas: so far so good?
Source: Parasit Vectors. 2016 Mar 31;9:179. doi: 10.1186/s13071-016-1474-9 (PMC4815247; doi:10.1186/s13071-016-1474-9)
Supplement: Additional file 2: — A script in the R environment for programming that loads the coefficients of an harmonic regression, and calculated derived variables that can provide a more ecological meaning of the effects of climate on ticks. The example in the script calculates the derived variables for the Day Temperature, as included in Table 2 of this paper. Data calculated by this script were used to plot the Figs. 4 and 5 in the paper. (CSV 573 kb) [file 13071_2016_1474_MOESM2_ESM.csv]

Ticks Species	Tick Genus	Host species	Host genus	Family Host	Order Host	COUNTRY	NUTS_AREA	LATITUDE	LONGITUDE
Ixodes ricinus	Ixodes	Bos taurus	Bos	Bovidae	Artiodactyla			21.35	46.16
Ixodes ricinus	Ixodes	Vulpes vulpes	Vulpes	Canidae	Carnivora			23.20	44.62
Rhipicephalus sanguineus group	Rhipicephalus	Gerbillus calurus	Gerbillus	Muridae	Rodentia	Egypt		23.40	34.78
Ixodes ricinus	Ixodes	Bos taurus	Bos	Bovidae	Artiodactyla			23.49	46.75
Ixodes ricinus	Ixodes	Bos taurus	Bos	Bovidae	Artiodactyla			23.60	46.78
Ixodes ricinus	Ixodes	Vulpes vulpes	Vulpes	Canidae	Carnivora			23.67	46.78
Rhipicephalus sanguineus group	Rhipicephalus	Canis familiaris	Canis	Canidae	Carnivora	Egypt		24.08	32.88
Rhipicephalus sanguineus group	Rhipicephalus	Vulpes vulpes	Vulpes	Canidae	Carnivora	Egypt		24.08	32.88
Rhipicephalus sanguineus group	Rhipicephalus	Ovis aries	Ovis	Ovidae	Artiodactyla	Egypt		24.08	32.88
Ixodes ricinus	Ixodes	Felis catus	Felis	Felidae	Carnivora			24.29	44.61
Ixodes ricinus	Ixodes	Felis catus	Felis	Felidae	Carnivora			24.72	46.89
Ixodes ricinus	Ixodes	Felis catus	Felis	Felidae	Carnivora			24.75	46.86
Ixodes ricinus	Ixodes	Canis familiaris	Canis	Canidae	Carnivora			25.23	44.78
Ixodes ricinus	Ixodes	Vulpes vulpes	Vulpes	Canidae	Carnivora			25.30	46.31
Ixodes ricinus	Ixodes	Canis familiaris	Canis	Canidae	Carnivora			25.33	44.60
Ixodes ricinus	Ixodes	Bos taurus	Bos	Bovidae	Artiodactyla			25.72	44.62
Ixodes ricinus	Ixodes	Canis familiaris	Canis	Canidae	Carnivora			26.03	44.13
Ixodes ricinus	Ixodes	Canis familiaris	Canis	Canidae	Carnivora			26.06	44.14
Ixodes ricinus	Ixodes	Felis catus	Felis	Felidae	Carnivora			26.06	44.14
Ixodes ricinus	Ixodes	Canis familiaris	Canis	Canidae	Carnivora			26.07	44.43
Ixodes ricinus	Ixodes	Felis catus	Felis	Felidae	Carnivora			26.21	44.50
Ixodes ricinus	Ixodes	Bos taurus	Bos	Bovidae	Artiodactyla			26.27	44.60
Ixodes ricinus	Ixodes	Cervus elaphus	Cervus	Ovidae	Artiodactyla			27.38	47.35
Ixodes ricinus	Ixodes	Bos taurus	Bos	Bovidae	Artiodactyla			27.61	47.16
Rhipicephalus sanguineus group	Rhipicephalus	Atelerix albiventris	Atelerix	Erinaceidae	Erinaceomorpha	Algeria		27.67	-8.13
Rhipicephalus sanguineus group	Rhipicephalus	Paraechinus deserti	Paraechinus	Erinaceidae	Erinaceomorpha	Algeria		27.67	-8.13
Rhipicephalus sanguineus group	Rhipicephalus	Canis familiaris	Canis	Canidae	Carnivora	Egypt		28.10	29.25
Ixodes ricinus	Ixodes	Bos taurus	Bos	Bovidae	Artiodactyla			28.21	44.35
Ixodes ricinus	Ixodes	Felis catus	Felis	Felidae	Carnivora			28.31	44.58
Ixodes ricinus	Ixodes	Felis catus	Felis	Felidae	Carnivora			28.46	44.17
Rhipicephalus sanguineus group	Rhipicephalus	Lepus capensis	Lepus	Leporidae	Lagomoprha	Morocco		28.48	-9.87
Rhipicephalus sanguineus group	Rhipicephalus	Meriones shawii	Meriones	Muridae	Rodentia	Morocco		28.50	-10.67
Rhipicephalus sanguineus group	Rhipicephalus	Canis familiaris	Canis	Canidae	Carnivora	Egypt		28.55	33.97
Rhipicephalus sanguineus group	Rhipicephalus	Paraechinus dorsalis	Paraechinus	Erinaceidae	Erinaceomorpha	Egypt		28.55	33.97
Rhipicephalus sanguineus group	Rhipicephalus	Felis catus	Felis	Felidae	Carnivora	Egypt		28.55	33.97
Ixodes ricinus	Ixodes	Myodes glareolus	Myodes	Cricetidae	Rodentia			28.58	44.40
Rhipicephalus sanguineus group	Rhipicephalus	Ictonyx libyca	Ictonyx	Mustelidae	Carnivora	Morocco		28.60	-9.42
Ixodes ricinus	Ixodes	Bos taurus	Bos	Bovidae	Artiodactyla			28.62	44.17
Ixodes ricinus	Ixodes	Bos taurus	Bos	Bovidae	Artiodactyla			28.64	44.54
Rhipicephalus annulatus	Rhipicephalus	Bos taurus	Bos	Bovidae	Artiodactyla	Egypt		28.65	30.83
Ixodes ricinus	Ixodes	Vulpes vulpes	Vulpes	Canidae	Carnivora			28.69	44.82
Rhipicephalus sanguineus group	Rhipicephalus	Acomys dimidiatus	Acomys	Muridae	Rodentia	Egypt		28.70	33.62
Ixodes ricinus	Ixodes	Vulpes vulpes	Vulpes	Canidae	Carnivora			28.80	45.18
Ixodes ricinus	Ixodes	Capreolus capreolus	Capreolus	Ovidae	Artiodactyla			28.85	44.85
Ixodes ricinus	Ixodes	Capreolus capreolus	Capreolus	Ovidae	Artiodactyla			28.94	44.70
Ixodes ricinus	Ixodes	Bos taurus	Bos	Bovidae	Artiodactyla			28.94	45.02
Rhipicephalus sanguineus group	Rhipicephalus	Canis familiaris	Canis	Canidae	Carnivora	Morocco		28.98	-10.05
Rhipicephalus sanguineus group	Rhipicephalus	Psammomys obesus	Psammomys	Muridae	Rodentia	Morocco		28.98	-10.05
Rhipicephalus sanguineus group	Rhipicephalus	Ovis aries	Ovis	Ovidae	Artiodactyla	Egypt		29.08	31.08
Ixodes ricinus	Ixodes	Vulpes vulpes	Vulpes	Canidae	Carnivora			29.20	44.79
Rhipicephalus sanguineus group	Rhipicephalus	Ovis aries	Ovis	Ovidae	Artiodactyla	Egypt		29.25	31.08
Ixodes ricinus	Ixodes	Felis catus	Felis	Felidae	Carnivora			29.61	44.89
Rhipicephalus sanguineus group	Rhipicephalus	Capra hircus	Capra	Ovidae	Artiodactyla	Egypt		30.00	31.20
Rhipicephalus annulatus	Rhipicephalus	Bos taurus	Bos	Bovidae	Artiodactyla	Egypt		30.05	30.75
Rhipicephalus sanguineus group	Rhipicephalus	Canis familiaris	Canis	Canidae	Carnivora	Egypt		30.05	30.75
Rhipicephalus sanguineus group	Rhipicephalus	Ovis aries	Ovis	Ovidae	Artiodactyla	Egypt		30.05	30.75
Rhipicephalus sanguineus group	Rhipicephalus	Felis lybica	Felis	Felidae	Carnivora	Algeria		30.13	-2.17
Rhipicephalus sanguineus group	Rhipicephalus	Atelerix algirus	Atelerix	Erinaceidae	Erinaceomorpha	Morocco		30.17	-8.22
Rhipicephalus sanguineus group	Rhipicephalus	Canis familiaris	Canis	Canidae	Carnivora	Morocco		30.28	-9.37
Rhipicephalus sanguineus group	Rhipicephalus	Canis familiaris	Canis	Canidae	Carnivora	Morocco		30.37	-9.60
Rhipicephalus sanguineus group	Rhipicephalus	Canis familiaris	Canis	Canidae	Carnivora	Morocco		30.42	-6.00
Rhipicephalus sanguineus group	Rhipicephalus	Ovis aries	Ovis	Ovidae	Artiodactyla	Morocco		30.43	-9.60
Rhipicephalus annulatus	Rhipicephalus	Bos taurus	Bos	Bovidae	Artiodactyla	Egypt		30.52	31.02
Rhipicephalus sanguineus group	Rhipicephalus	Bos taurus	Bos	Bovidae	Artiodactyla	Egypt		30.52	31.02
Rhipicephalus sanguineus group	Rhipicephalus	Equus asinus	Equus	Equidae	Perissodactyla	Egypt		30.52	31.02
Rhipicephalus sanguineus group	Rhipicephalus	Ovis aries	Ovis	Ovidae	Artiodactyla	Egypt		30.52	31.02
Rhipicephalus annulatus	Rhipicephalus	Bos taurus	Bos	Bovidae	Artiodactyla	Egypt		30.53	31.03
Rhipicephalus sanguineus group	Rhipicephalus	Bos taurus	Bos	Bovidae	Artiodactyla	Egypt		30.53	31.03
Rhipicephalus sanguineus group	Rhipicephalus	Equus asinus	Equus	Equidae	Perissodactyla	Egypt		30.53	31.03
Rhipicephalus sanguineus group	Rhipicephalus	Ovis aries	Ovis	Ovidae	Artiodactyla	Egypt		30.53	31.03
Rhipicephalus annulatus	Rhipicephalus	Bos taurus	Bos	Bovidae	Artiodactyla	Egypt		30.55	31.02
Rhipicephalus sanguineus group	Rhipicephalus	Bos taurus	Bos	Bovidae	Artiodactyla	Egypt		30.55	31.02
Rhipicephalus sanguineus group	Rhipicephalus	Equus asinus	Equus	Equidae	Perissodactyla	Egypt		30.55	31.02
Rhipicephalus sanguineus group	Rhipicephalus	Ovis aries	Ovis	Ovidae	Artiodactyla	Egypt		30.55	31.02
Rhipicephalus bursa	Rhipicephalus	Capra hircus	Capra	Ovidae	Artiodactyla	Morocco		31.00	-9.67
Rhipicephalus bursa	Rhipicephalus	Bos taurus	Bos	Bovidae	Artiodactyla	Morocco		31.05	-8.13
Rhipicephalus bursa	Rhipicephalus	Capra hircus	Capra	Ovidae	Artiodactyla	Morocco		31.05	-8.13
Rhipicephalus bursa	Rhipicephalus	Ovis aries	Ovis	Ovidae	Artiodactyla	Morocco		31.05	-8.13
Rhipicephalus sanguineus group	Rhipicephalus	Capra hircus	Capra	Ovidae	Artiodactyla	Morocco		31.05	-8.13
Haemaphysalis sulcata	Haemaphysalis	Quedentfeldtia trachyblepharus	Quedentfeldtia	Gekkonidae	Squamata	Morocco		31.13	-7.92
Haemaphysalis sulcata	Haemaphysalis	Psammodromus algirus	Psammodromus	Lacertidae	Squamata	Morocco		31.13	-7.92
Rhipicephalus annulatus	Rhipicephalus	Ovis aries	Ovis	Ovidae	Artiodactyla	Egypt		31.20	29.90
Rhipicephalus sanguineus group	Rhipicephalus	Ovis aries	Ovis	Ovidae	Artiodactyla	Egypt		31.20	29.90
Rhipicephalus sanguineus group	Rhipicephalus	Camelus bactrianus	Camelus	Camelidae	Artiodactyla	Libya		31.21	16.59
Rhipicephalus sanguineus group	Rhipicephalus	Ovis aries	Ovis	Ovidae	Artiodactyla	Libya		31.21	16.59
Haemaphysalis sulcata	Haemaphysalis	Quedentfeldtia trachyblepharus	Quedentfeldtia	Gekkonidae	Squamata	Morocco		31.25	-7.98
Rhipicephalus sanguineus group	Rhipicephalus	Ovis aries	Ovis	Ovidae	Artiodactyla	Morocco		31.51	-9.77
Haemaphysalis sulcata	Haemaphysalis	Canis familiaris	Canis	Canidae	Carnivora	Morocco		31.63	-8.00
Hyalomma marginatum	Hyalomma	Bos taurus	Bos	Bovidae	Artiodactyla	Morocco		31.63	-8.00
Hyalomma marginatum	Hyalomma	Camelus dromedarius	Camelus	Camelidae	Artiodactyla	Morocco		31.63	-8.00
Rhipicephalus bursa	Rhipicephalus	Ovis aries	Ovis	Ovidae	Artiodactyla	Morocco		31.63	-8.00
Rhipicephalus sanguineus group	Rhipicephalus	Canis familiaris	Canis	Canidae	Carnivora	Morocco		31.63	-8.00
Rhipicephalus sanguineus group	Rhipicephalus	Elephantulus rozeti	Elephantulus	Macroscelidae	Macroscelidea	Morocco		31.63	-8.00
Rhipicephalus sanguineus group	Rhipicephalus	Meriones shawii	Meriones	Muridae	Rodentia	Morocco		31.63	-8.00
Rhipicephalus sanguineus group	Rhipicephalus	Jaculus orientalis	Jaculus	Dipodidae	Rodentia	Libya		31.67	20.02
Rhipicephalus sanguineus group	Rhipicephalus	Meriones shawii	Meriones	Muridae	Rodentia	Libya		31.67	20.02
Rhipicephalus sanguineus group	Rhipicephalus	Psammomys obesus	Psammomys	Muridae	Rodentia	Libya		31.67	20.02
Rhipicephalus sanguineus group	Rhipicephalus	Erinaceus algirus	Erinaceus	Erinaceidae	Erinaceomorpha	Libya		31.90	20.42
Rhipicephalus sanguineus group	Rhipicephalus	Hemiechinus auritus	Hemiechinus	Erinaceidae	Erinaceomorpha	Libya		31.90	20.42
Rhipicephalus sanguineus group	Rhipicephalus	Lepus barcaeus	Lepus	Leporidae	Lagomoprha	Libya		31.90	20.42
Rhipicephalus sanguineus group	Rhipicephalus	Camelus dromedarius	Camelus	Camelidae	Artiodactyla	Libya		31.95	12.02
Hyalomma marginatum	Hyalomma	Bos taurus	Bos	Bovidae	Artiodactyla	Morocco		32.05	-7.40
Rhipicephalus annulatus	Rhipicephalus	Bos taurus	Bos	Bovidae	Artiodactyla	Morocco		32.05	-7.40
Rhipicephalus bursa	Rhipicephalus	Bos taurus	Bos	Bovidae	Artiodactyla	Morocco		32.05	-7.40
Rhipicephalus sanguineus group	Rhipicephalus	Bos taurus	Bos	Bovidae	Artiodactyla	Morocco		32.05	-7.40
Rhipicephalus sanguineus group	Rhipicephalus	Ovis aries	Ovis	Ovidae	Artiodactyla	Libya		32.08	20.27
Hyalomma marginatum	Hyalomma	Pica pica	Pica	Corvidae	Passeriformes	Morocco		32.15	-7.53
Hyalomma marginatum	Hyalomma	Bos taurus	Bos	Bovidae	Artiodactyla	Morocco		32.17	-7.75
Ixodes ricinus	Ixodes	Vulpes vulpes	Vulpes	Canidae	Carnivora	Morocco		32.17	-6.35
Rhipicephalus bursa	Rhipicephalus	Bos taurus	Bos	Bovidae	Artiodactyla	Morocco		32.17	-7.75
Rhipicephalus sanguineus group	Rhipicephalus	Bos taurus	Bos	Bovidae	Artiodactyla	Morocco		32.17	-7.75
Rhipicephalus sanguineus group	Rhipicephalus	Vulpes vulpes	Vulpes	Canidae	Carnivora	Morocco		32.17	-6.35
Rhipicephalus bursa	Rhipicephalus	Ovis aries	Ovis	Ovidae	Artiodactyla	Morocco		32.27	-8.17
Hyalomma marginatum	Hyalomma	Bos taurus	Bos	Bovidae	Artiodactyla	Morocco		32.30	-9.23
Rhipicephalus sanguineus group	Rhipicephalus	Camelus dromedarius	Camelus	Camelidae	Artiodactyla	Libya		32.38	15.09
Rhipicephalus sanguineus group	Rhipicephalus	Capra hircus	Capra	Ovidae	Artiodactyla	Libya		32.38	15.09
Rhipicephalus bursa	Rhipicephalus	Bos taurus	Bos	Bovidae	Artiodactyla	Morocco		32.43	-9.10
Rhipicephalus bursa	Rhipicephalus	Ovis aries	Ovis	Ovidae	Artiodactyla	Morocco		32.43	-6.02
Rhipicephalus sanguineus group	Rhipicephalus	Canis familiaris	Canis	Canidae	Carnivora	Morocco		32.43	-6.02
Haemaphysalis punctata	Haemaphysalis	Garrulus glandarius	Garrulus	Corvidae	Passeriformes	Morocco		32.47	-5.25
Rhipicephalus bursa	Rhipicephalus	Capra hircus	Capra	Ovidae	Artiodactyla	Libya		32.75	21.73
Rhipicephalus sanguineus group	Rhipicephalus	Vulpes vulpes	Vulpes	Canidae	Carnivora	Tunisia		32.93	10.45
Hyalomma marginatum	Hyalomma	Bos taurus	Bos	Bovidae	Artiodactyla	Morocco		33.00	-7.50
Hyalomma marginatum	Hyalomma	Equus caballus	Equus	Equidae	Perissodactyla	Morocco		33.00	-7.50
Hyalomma marginatum	Hyalomma	Carduelis chloris	Carduelis	Fringillidae	Passeriformes	Morocco		33.00	-7.62
Rhipicephalus sanguineus group	Rhipicephalus	Bos taurus	Bos	Bovidae	Artiodactyla	Morocco		33.00	-7.50
Rhipicephalus sanguineus group	Rhipicephalus	Camelus dromedarius	Camelus	Camelidae	Artiodactyla	Morocco		33.00	-7.50
Rhipicephalus sanguineus group	Rhipicephalus	Canis familiaris	Canis	Canidae	Carnivora	Morocco		33.00	-7.62
Rhipicephalus sanguineus group	Rhipicephalus	Canis familiaris	Canis	Canidae	Carnivora	Morocco		33.15	-5.83
Rhipicephalus sanguineus group	Rhipicephalus	Lepus capensis	Lepus	Leporidae	Lagomoprha	Morocco		33.22	-6.88
Hyalomma marginatum	Hyalomma	Bos taurus	Bos	Bovidae	Artiodactyla	Morocco		33.25	-8.50
Dermacentor marginatus	Dermacentor	Sus scrofa barbarus	Sus	Suidae	Artiodactyla	Morocco		33.28	-5.38
Ixodes ricinus	Ixodes	Sus scrofa barbarus	Sus	Suidae	Artiodactyla	Morocco		33.28	-5.38
Rhipicephalus sanguineus group	Rhipicephalus	Atelerix algirus	Atelerix	Erinaceidae	Erinaceomorpha	Morocco		33.37	-5.42
Haemaphysalis punctata	Haemaphysalis	Ovis aries	Ovis	Ovidae	Artiodactyla	Morocco		33.42	-5.20
Rhipicephalus sanguineus group	Rhipicephalus	Ovis aries	Ovis	Ovidae	Artiodactyla	Morocco		33.42	-5.20
Dermacentor marginatus	Dermacentor	Sus scrofa barbarus	Sus	Suidae	Artiodactyla	Morocco		33.43	-6.02
Hyalomma marginatum	Hyalomma	Bos taurus	Bos	Bovidae	Artiodactyla	Morocco		33.43	-6.02
Ixodes ricinus	Ixodes	Sus scrofa barbarus	Sus	Suidae	Artiodactyla	Morocco		33.43	-6.02
Rhipicephalus sanguineus group	Rhipicephalus	Ovis aries	Ovis	Ovidae	Artiodactyla	Morocco		33.43	-6.02
Dermacentor marginatus	Dermacentor	Sus scrofa barbarus	Sus	Suidae	Artiodactyla	Morocco		33.48	-6.15
Ixodes ricinus	Ixodes	Sus scrofa barbarus	Sus	Suidae	Artiodactyla	Morocco		33.48	-6.15
Rhipicephalus sanguineus group	Rhipicephalus	Eliomys quercinus	Eliomys	Gliridae	Rodentia	Morocco		33.48	-6.15
Hyalomma marginatum	Hyalomma	Pica pica	Pica	Corvidae	Passeriformes	Morocco		33.53	-6.60
Hyalomma marginatum	Hyalomma	Saxicola torquata	Saxicola	Muscicapidae	Passeriformes	Morocco		33.53	-6.60
Hyalomma marginatum	Hyalomma	Dryobates major	Dryobates	Picidae	Piciformes	Morocco		33.53	-6.60
Rhipicephalus sanguineus group	Rhipicephalus	Canis familiaris	Canis	Canidae	Carnivora	Tunisia		33.55	9.97
Rhipicephalus sanguineus group	Rhipicephalus	Canis familiaris	Canis	Canidae	Carnivora	Tunisia		33.55	8.03
Rhipicephalus sanguineus group	Rhipicephalus	Vulpes vulpes	Vulpes	Canidae	Carnivora	Tunisia		33.55	9.97
Rhipicephalus sanguineus group	Rhipicephalus	Ctenodactylus gundi	Ctenodactylus	Ctenodactyilidae	Rodentia	Tunisia		33.55	9.97
Ixodes ricinus	Ixodes	Acrocephalus scirpaceus	Acrocephalus	Acrocephalidae	Passeriformes	Morocco		33.57	-6.88
Ixodes ricinus	Ixodes	Vulpes vulpes	Vulpes	Canidae	Carnivora	Morocco		33.57	-6.88
Ixodes ricinus	Ixodes	Psammodromus algirus	Psammodromus	Lacertidae	Squamata	Morocco		33.57	-6.88
Rhipicephalus sanguineus group	Rhipicephalus	Canis aureus	Canis	Canidae	Carnivora	Morocco		33.57	-6.88
Rhipicephalus annulatus	Rhipicephalus	Bos taurus	Bos	Bovidae	Artiodactyla	Morocco		33.60	-7.12
Rhipicephalus sanguineus group	Rhipicephalus	Lepus capensis	Lepus	Leporidae	Lagomoprha	Algeria		33.68	1.00
Rhipicephalus sanguineus group	Rhipicephalus	Elephantulus rozeti	Elephantulus	Macroscelidae	Macroscelidea	Algeria		33.68	1.00
Haemaphysalis punctata	Haemaphysalis	Bos taurus	Bos	Bovidae	Artiodactyla	Morocco		33.70	-7.40
Hyalomma marginatum	Hyalomma	Bos taurus	Bos	Bovidae	Artiodactyla	Morocco		33.70	-7.40
Hyalomma marginatum	Hyalomma	Bos taurus	Bos	Bovidae	Artiodactyla	Tunisia		33.70	8.97
Rhipicephalus annulatus	Rhipicephalus	Bos taurus	Bos	Bovidae	Artiodactyla	Morocco		33.70	-7.40
Rhipicephalus sanguineus group	Rhipicephalus	Fennecus zerda	Fennecus	Canidae	Carnivora	Tunisia		33.70	8.97
Rhipicephalus annulatus	Rhipicephalus	Bos taurus	Bos	Bovidae	Artiodactyla	Morocco		33.72	-7.35
Rhipicephalus sanguineus group	Rhipicephalus	Bos taurus	Bos	Bovidae	Artiodactyla	Morocco		33.72	-7.35
Rhipicephalus sanguineus group	Rhipicephalus	Ovis aries	Ovis	Ovidae	Artiodactyla	Morocco		33.72	-7.35
Rhipicephalus sanguineus group	Rhipicephalus	Ovis aries	Ovis	Ovidae	Artiodactyla	Morocco		33.72	-7.33
Haemaphysalis sulcata	Haemaphysalis	Lacerta lepida	Lacerta	Lacertidae	Squamata	Morocco		33.73	-5.02
Rhipicephalus sanguineus group	Rhipicephalus	Canis aureus	Canis	Canidae	Carnivora	Algeria		33.73	1.53
Rhipicephalus sanguineus group	Rhipicephalus	Atelerix algirus	Atelerix	Erinaceidae	Erinaceomorpha	Algeria		33.75	1.22
Hyalomma marginatum	Hyalomma	Galerida cristata	Galerida	Alaudidae	Passeriformes	Morocco		33.78	-7.15
Dermacentor marginatus	Dermacentor	Sus scrofa barbarus	Sus	Suidae	Artiodactyla	Morocco		33.80	-6.78
Hyalomma marginatum	Hyalomma	Galerida cristata	Galerida	Alaudidae	Passeriformes	Morocco		33.80	-7.17
Hyalomma marginatum	Hyalomma	Upupa epops	Upupa	Upupidae	Coraciiformes	Morocco		33.82	-6.07
Hyalomma marginatum	Hyalomma	Alectoris rufa	Alectoris	Phasianidae	Galliformes	Tunisia		33.87	10.85
Rhipicephalus sanguineus group	Rhipicephalus	Meriones shawii	Meriones	Muridae	Rodentia	Tunisia		33.87	10.03
Dermacentor marginatus	Dermacentor	Bos taurus	Bos	Bovidae	Artiodactyla	Algeria		33.88	-0.07
Dermacentor marginatus	Dermacentor	Sus scrofa barbarus	Sus	Suidae	Artiodactyla	Morocco		33.88	-6.75
Hyalomma marginatum	Hyalomma	Coccothraustes coccathraustes	Coccothraustes	Fringillidae	Passeriformes	Morocco		33.88	-6.75
Hyalomma marginatum	Hyalomma	Coccothraustes coccothraustes	Coccothraustes	Fringillidae	Passeriformes	Morocco		33.88	-6.75
Rhipicephalus sanguineus group	Rhipicephalus	Canis familiaris	Canis	Canidae	Carnivora	Tunisia		33.88	10.12
Haemaphysalis punctata	Haemaphysalis	Ovis aries	Ovis	Ovidae	Artiodactyla	Morocco		33.90	-5.55
Hyalomma marginatum	Hyalomma	Bos taurus	Bos	Bovidae	Artiodactyla	Morocco		33.90	-5.55
Rhipicephalus annulatus	Rhipicephalus	Bos taurus	Bos	Bovidae	Artiodactyla	Morocco		33.90	-5.55
Rhipicephalus bursa	Rhipicephalus	Ovis aries	Ovis	Ovidae	Artiodactyla	Morocco		33.90	-5.55
Rhipicephalus sanguineus group	Rhipicephalus	Canis familiaris	Canis	Canidae	Carnivora	Morocco		33.90	-5.55
Rhipicephalus sanguineus group	Rhipicephalus	Ovis aries	Ovis	Ovidae	Artiodactyla	Morocco		33.90	-5.55
Rhipicephalus annulatus	Rhipicephalus	Oryctolagus cuniculus	Oryctolagus	Leporidae	Lagomoprha	Tunisia		33.92	8.13
Rhipicephalus sanguineus group	Rhipicephalus	Bos taurus	Bos	Bovidae	Artiodactyla	Tunisia		33.92	8.13
Hyalomma marginatum	Hyalomma	Asio capensis	Asio	Strigidae	Strigiformes	Morocco		33.93	-6.92
Hyalomma marginatum	Hyalomma	Asio capensis tingitanus	Asio	Strigidae	Strigiformes	Morocco		33.93	-6.92
Rhipicephalus sanguineus group	Rhipicephalus	Gazella gazella	Gazella	Bovidae	Artiodactyla	Morocco		33.93	-6.92
Rhipicephalus bursa	Rhipicephalus	Bos taurus	Bos	Bovidae	Artiodactyla	Lebanon		33.93	35.60
Hyalomma marginatum	Hyalomma	Bos taurus	Bos	Bovidae	Artiodactyla	Tunisia		33.95	9.63
Rhipicephalus sanguineus group	Rhipicephalus	Bos taurus	Bos	Bovidae	Artiodactyla	Tunisia		33.95	9.63
Rhipicephalus sanguineus group	Rhipicephalus	Lepus capensis	Lepus	Leporidae	Lagomoprha	Tunisia		33.95	9.63
Rhipicephalus sanguineus group	Rhipicephalus	Capra hircus	Capra	Ovidae	Artiodactyla	Tunisia		33.95	9.63
Hyalomma marginatum	Hyalomma	Bos taurus	Bos	Bovidae	Artiodactyla	Morocco		33.97	-5.10
Rhipicephalus bursa	Rhipicephalus	Bos taurus	Bos	Bovidae	Artiodactyla	Morocco		33.97	-5.10
Rhipicephalus sanguineus group	Rhipicephalus	Ovis aries	Ovis	Ovidae	Artiodactyla	Morocco		33.97	-5.10
Rhipicephalus sanguineus group	Rhipicephalus	Ctenodactylus gundi	Ctenodactylus	Ctenodactyilidae	Rodentia	Tunisia		34.00	8.00
Hyalomma marginatum	Hyalomma	Camelus dromedarius	Camelus	Camelidae	Artiodactyla	Algeria		34.03	5.15
Rhipicephalus sanguineus group	Rhipicephalus	Canis aureus	Canis	Canidae	Carnivora	Algeria		34.03	0.08
Rhipicephalus sanguineus group	Rhipicephalus	Canis familiaris	Canis	Canidae	Carnivora	Morocco		34.10	-6.37
Rhipicephalus annulatus	Rhipicephalus	Bos taurus	Bos	Bovidae	Artiodactyla	Morocco		34.12	-6.33
Haemaphysalis sulcata	Haemaphysalis	Bos taurus	Bos	Bovidae	Artiodactyla	Morocco		34.23	-3.97
Hyalomma marginatum	Hyalomma	Bos taurus	Bos	Bovidae	Artiodactyla	Morocco		34.23	-3.97
Rhipicephalus annulatus	Rhipicephalus	Bos taurus	Bos	Bovidae	Artiodactyla	Morocco		34.23	-3.97
Haemaphysalis punctata	Haemaphysalis	Ovis aries	Ovis	Ovidae	Artiodactyla	Morocco		34.27	-6.60
Hyalomma marginatum	Hyalomma	Bos taurus	Bos	Bovidae	Artiodactyla	Morocco		34.27	-6.60
Rhipicephalus bursa	Rhipicephalus	Bos taurus	Bos	Bovidae	Artiodactyla	Morocco		34.27	-6.60
Rhipicephalus bursa	Rhipicephalus	Ovis aries	Ovis	Ovidae	Artiodactyla	Morocco		34.27	-6.60
Rhipicephalus sanguineus group	Rhipicephalus	Bos taurus	Bos	Bovidae	Artiodactyla	Morocco		34.27	-6.60
Rhipicephalus sanguineus group	Rhipicephalus	Lepus capensis	Lepus	Leporidae	Lagomoprha	Morocco		34.27	-6.60
Rhipicephalus sanguineus group	Rhipicephalus	Ovis aries	Ovis	Ovidae	Artiodactyla	Morocco		34.27	-6.60
Rhipicephalus annulatus	Rhipicephalus	Bos taurus	Bos	Bovidae	Artiodactyla	Morocco		34.30	-6.30
Rhipicephalus sanguineus group	Rhipicephalus	Bos taurus	Bos	Bovidae	Artiodactyla	Tunisia		34.32	7.93
Rhipicephalus sanguineus group	Rhipicephalus	Ctenodactylus gundi	Ctenodactylus	Ctenodactyilidae	Rodentia	Tunisia		34.33	8.40
Rhipicephalus sanguineus group	Rhipicephalus	Oryctolagus cuniculus	Oryctolagus	Leporidae	Lagomoprha	Tunisia		34.33	8.40
Rhipicephalus sanguineus group	Rhipicephalus	Ctenodactylus gundi	Ctenodactylus	Ctenodactyilidae	Rodentia	Tunisia		34.42	8.78
Rhipicephalus sanguineus group	Rhipicephalus	Ovis aries	Ovis	Ovidae	Artiodactyla	Tunisia		34.58	9.57
Rhipicephalus annulatus	Rhipicephalus	Bos taurus	Bos	Bovidae	Artiodactyla	Morocco		34.63	-4.92
Rhipicephalus bursa	Rhipicephalus	Bos taurus	Bos	Bovidae	Artiodactyla	Morocco		34.63	-4.92
Rhipicephalus sanguineus group	Rhipicephalus	Ovis aries	Ovis	Ovidae	Artiodactyla	Morocco		34.63	-4.92
Rhipicephalus sanguineus group	Rhipicephalus	Canis familiaris	Canis	Canidae	Carnivora	Cyprus	CY00	34.66	32.97
Haemaphysalis sulcata	Haemaphysalis	Ovis aries	Ovis	Ovidae	Artiodactyla	Algeria		34.67	-0.62
Rhipicephalus bursa	Rhipicephalus	Ovis aries	Ovis	Ovidae	Artiodactyla	Algeria		34.67	-0.62
Rhipicephalus sanguineus group	Rhipicephalus	Ovis aries	Ovis	Ovidae	Artiodactyla	Algeria		34.67	-0.62
Haemaphysalis sulcata	Haemaphysalis	Capra hircus	Capra	Ovidae	Artiodactyla	Algeria		34.67	-0.62
Rhipicephalus sanguineus group	Rhipicephalus	Canis familiaris	Canis	Canidae	Carnivora	Tunisia		34.72	10.68
Rhipicephalus sanguineus group	Rhipicephalus	Ovis aries	Ovis	Ovidae	Artiodactyla	Cyprus	CY00	34.73	32.57
Rhipicephalus bursa	Rhipicephalus	Bos taurus	Bos	Bovidae	Artiodactyla	Morocco		34.73	-4.83
Rhipicephalus sanguineus group	Rhipicephalus	Capra hircus	Capra	Ovidae	Artiodactyla	Morocco		34.73	-4.83
Hyalomma marginatum	Hyalomma	Ovis aries	Ovis	Ovidae	Artiodactyla	Cyprus	CY00	34.78	32.69
Rhipicephalus sanguineus group	Rhipicephalus	Ovis aries	Ovis	Ovidae	Artiodactyla	Cyprus	CY00	34.78	32.69
Hyalomma marginatum	Hyalomma	Circus aeruginosus	Circus	Accipitridae	Accipitrifomres	Morocco		34.80	-5.35
Hyalomma marginatum	Hyalomma	Capra hircus	Capra	Ovidae	Artiodactyla	Morocco		34.82	-3.98
Rhipicephalus bursa	Rhipicephalus	Ovis aries	Ovis	Ovidae	Artiodactyla	Morocco		34.82	-3.98
Rhipicephalus bursa	Rhipicephalus	Capra hircus	Capra	Ovidae	Artiodactyla	Algeria		34.85	4.27
Rhipicephalus sanguineus group	Rhipicephalus	Canis familiaris	Canis	Canidae	Carnivora	Algeria		34.85	4.27
Rhipicephalus sanguineus group	Rhipicephalus	Gallus domesticus	Gallus	Phasianidae	Galliformes	Algeria		34.85	4.27
Dermacentor marginatus	Dermacentor	Bos taurus	Bos	Bovidae	Artiodactyla	Algeria		34.87	-1.32
Haemaphysalis punctata	Haemaphysalis	Bos taurus	Bos	Bovidae	Artiodactyla	Algeria		34.87	-1.32
Haemaphysalis sulcata	Haemaphysalis	Ovis aries	Ovis	Ovidae	Artiodactyla	Algeria		34.87	-1.32
Ixodes ricinus	Ixodes	Bos taurus	Bos	Bovidae	Artiodactyla	Algeria		34.87	-1.32
Rhipicephalus bursa	Rhipicephalus	Bos taurus	Bos	Bovidae	Artiodactyla	Algeria		34.87	-1.32
Hyalomma marginatum	Hyalomma	Bos taurus	Bos	Bovidae	Artiodactyla	Morocco		34.90	-6.25
Ixodes ricinus	Ixodes	Alectoris barbara	Alectoris	Phasianidae	Galliformes	Morocco		34.90	-6.25
Rhipicephalus bursa	Rhipicephalus	Equus caballus	Equus	Equidae	Perissodactyla	Morocco		34.90	-6.25
Rhipicephalus bursa	Rhipicephalus	Capra hircus	Capra	Ovidae	Artiodactyla	Morocco		34.90	-6.25
Rhipicephalus bursa	Rhipicephalus	Ovis aries	Ovis	Ovidae	Artiodactyla	Morocco		34.90	-6.25
Rhipicephalus sanguineus group	Rhipicephalus	Canis familiaris	Canis	Canidae	Carnivora	Morocco		34.90	-6.25
Haemaphysalis sulcata	Haemaphysalis	Psammodromus algirus	Psammodromus	Lacertidae	Squamata	Morocco		34.93	-5.27
Hyalomma marginatum	Hyalomma	Bos taurus	Bos	Bovidae	Artiodactyla	Morocco		34.93	-5.27
Rhipicephalus bursa	Rhipicephalus	Bos taurus	Bos	Bovidae	Artiodactyla	Morocco		34.93	-5.27
Rhipicephalus sanguineus group	Rhipicephalus	Canis familiaris	Canis	Canidae	Carnivora	Morocco		34.93	-5.27
Rhipicephalus sanguineus group	Rhipicephalus	Canis familiaris	Canis	Canidae	Carnivora	Cyprus	CY00	34.95	33.42
Hyalomma marginatum	Hyalomma	Capreolus capreolus	Capreolus	Ovidae	Artiodactyla	Israel	IL.TA	34.97	32.72
Rhipicephalus sanguineus group	Rhipicephalus	Capreolus capreolus	Capreolus	Ovidae	Artiodactyla	Israel	IL.TA	34.97	32.72
Rhipicephalus sanguineus group	Rhipicephalus	Capreolus capreolus	Capreolus	Ovidae	Artiodactyla	Israel	IL.TA	34.97	32.72
Ixodes ricinus	Ixodes	Lepus capensis	Lepus	Leporidae	Lagomoprha	Morocco		35.00	-5.08
Hyalomma marginatum	Hyalomma	Capra hircus	Capra	Ovidae	Artiodactyla	Cyprus	CY00	35.01	33.13
Rhipicephalus sanguineus group	Rhipicephalus	Ovis aries	Ovis	Ovidae	Artiodactyla	Cyprus	CY00	35.10	33.09
Hyalomma marginatum	Hyalomma	Capra hircus	Capra	Ovidae	Artiodactyla	Morocco		35.17	-4.07
Rhipicephalus sanguineus group	Rhipicephalus	Ovis aries	Ovis	Ovidae	Artiodactyla	Cyprus	CY00	35.17	33.36
Haemaphysalis punctata	Haemaphysalis	Bos taurus	Bos	Bovidae	Artiodactyla	Algeria		35.18	1.48
Rhipicephalus bursa	Rhipicephalus	Bos taurus	Bos	Bovidae	Artiodactyla	Algeria		35.18	1.50
Rhipicephalus annulatus	Rhipicephalus	Bos taurus	Bos	Bovidae	Artiodactyla	Morocco		35.19	-6.15
Haemaphysalis sulcata	Haemaphysalis	Ovis aries	Ovis	Ovidae	Artiodactyla	Greece	GR43	35.20	26.12
Rhipicephalus annulatus	Rhipicephalus	Bos taurus	Bos	Bovidae	Artiodactyla	Algeria		35.20	-0.64
Rhipicephalus bursa	Rhipicephalus	Bos taurus	Bos	Bovidae	Artiodactyla	Algeria		35.20	-0.64
Hyalomma marginatum	Hyalomma	Ovis aries	Ovis	Ovidae	Artiodactyla	Cyprus	CY00	35.21	33.76
Hyalomma marginatum	Hyalomma	Bos taurus	Bos	Bovidae	Artiodactyla	Tunisia		35.23	11.12
Rhipicephalus bursa	Rhipicephalus	Bos taurus	Bos	Bovidae	Artiodactyla	Greece	GR43	35.25	24.75
Rhipicephalus bursa	Rhipicephalus	Canis familiaris	Canis	Canidae	Carnivora	Greece	GR43	35.25	24.75
Rhipicephalus bursa	Rhipicephalus	Equus asinus	Equus	Equidae	Perissodactyla	Greece	GR43	35.25	24.75
Rhipicephalus bursa	Rhipicephalus	Equus caballus	Equus	Equidae	Perissodactyla	Greece	GR43	35.25	24.75
Rhipicephalus bursa	Rhipicephalus	Lepus europaeus	Lepus	Leporidae	Lagomoprha	Greece	GR43	35.25	24.75
Rhipicephalus bursa	Rhipicephalus	Capra hircus	Capra	Ovidae	Artiodactyla	Cyprus	CY00	35.25	33.73
Rhipicephalus bursa	Rhipicephalus	Capra hircus	Capra	Ovidae	Artiodactyla	Greece	GR43	35.25	24.75
Rhipicephalus bursa	Rhipicephalus	Ovis aries	Ovis	Ovidae	Artiodactyla	Greece	GR43	35.25	24.75
Hyalomma scupense	Hyalomma	Bos taurus	Bos	Bovidae	Artiodactyla	Algeria		35.29	0.32
Hyalomma marginatum	Hyalomma	Bos taurus	Bos	Bovidae	Artiodactyla	Greece	GR43	35.33	25.13
Haemaphysalis sulcata	Haemaphysalis	Capra hircus	Capra	Ovidae	Artiodactyla	Morocco		35.37	-5.62
Rhipicephalus bursa	Rhipicephalus	Ovis aries	Ovis	Ovidae	Artiodactyla	Algeria		35.37	5.88
Rhipicephalus sanguineus group	Rhipicephalus	Ovis aries	Ovis	Ovidae	Artiodactyla	Algeria		35.37	5.88
Rhipicephalus sanguineus group	Rhipicephalus	Ovis aries	Ovis	Ovidae	Artiodactyla	Tunisia		35.37	10.05
Rhipicephalus annulatus	Rhipicephalus	Bos taurus	Bos	Bovidae	Artiodactyla	Algeria		35.38	0.13
Rhipicephalus sanguineus group	Rhipicephalus	Ovis aries	Ovis	Ovidae	Artiodactyla	Algeria		35.38	0.13
Hyalomma marginatum	Hyalomma	Bos taurus	Bos	Bovidae	Artiodactyla	Algeria		35.40	8.12
Hyalomma marginatum	Hyalomma	Equus asinus	Equus	Equidae	Perissodactyla	Algeria		35.40	8.12
Hyalomma marginatum	Hyalomma	Equus caballus	Equus	Equidae	Perissodactyla	Algeria		35.40	8.12
Rhipicephalus bursa	Rhipicephalus	Bos taurus	Bos	Bovidae	Artiodactyla	Algeria		35.42	-1.17
Rhipicephalus sanguineus group	Rhipicephalus	Bos taurus	Bos	Bovidae	Artiodactyla	Algeria		35.45	-0.83
Rhipicephalus annulatus	Rhipicephalus	Bos taurus	Bos	Bovidae	Artiodactyla	Morocco		35.47	-6.30
Rhipicephalus sanguineus group	Rhipicephalus	Bos taurus	Bos	Bovidae	Artiodactyla	Morocco		35.47	-6.30
Hyalomma marginatum	Hyalomma	Emberiza calandra	Emberiza	Emberizidae	Passeriformes	Algeria		35.53	-0.43
Rhipicephalus sanguineus group	Rhipicephalus	Bos taurus	Bos	Bovidae	Artiodactyla	Algeria		35.56	0.73
Hyalomma marginatum	Hyalomma	Bos taurus	Bos	Bovidae	Artiodactyla	Tunisia		35.62	10.78
Rhipicephalus bursa	Rhipicephalus	Bos taurus	Bos	Bovidae	Artiodactyla	Algeria		35.62	-0.73
Rhipicephalus sanguineus group	Rhipicephalus	Bos taurus	Bos	Bovidae	Artiodactyla	Algeria		35.65	6.63
Rhipicephalus sanguineus group	Rhipicephalus	Bos taurus	Bos	Bovidae	Artiodactyla	Algeria		35.65	1.45
Haemaphysalis sulcata	Haemaphysalis	Capra hircus	Capra	Ovidae	Artiodactyla	Tunisia		35.67	10.10
Hyalomma marginatum	Hyalomma	Bos taurus	Bos	Bovidae	Artiodactyla	Tunisia		35.67	10.10
Rhipicephalus sanguineus group	Rhipicephalus	Bos taurus	Bos	Bovidae	Artiodactyla	Algeria		35.67	5.65
Rhipicephalus sanguineus group	Rhipicephalus	Gazella dorcas	Gazella	Bovidae	Artiodactyla	Tunisia		35.67	10.10
Rhipicephalus sanguineus group	Rhipicephalus	Canis familiaris	Canis	Canidae	Carnivora	Tunisia		35.67	10.10
Rhipicephalus sanguineus group	Rhipicephalus	Canis familiaris	Canis	Canidae	Carnivora	Algeria		35.68	-0.63
Rhipicephalus sanguineus group	Rhipicephalus	Elephantulus rozeti	Elephantulus	Macroscelidae	Macroscelidea	Algeria		35.68	-0.63
Ixodes ricinus	Ixodes	Bos taurus	Bos	Bovidae	Artiodactyla	Tunisia		35.80	9.35
Hyalomma marginatum	Hyalomma	Bos taurus	Bos	Bovidae	Artiodactyla	Algeria		35.83	1.53
Rhipicephalus sanguineus group	Rhipicephalus	Bos taurus	Bos	Bovidae	Artiodactyla	Algeria		35.87	2.02
Rhipicephalus bursa	Rhipicephalus	Camelus dromedarius	Camelus	Camelidae	Artiodactyla	Spain	ES63	35.88	-5.30
Dermacentor marginatus	Dermacentor	Bos taurus	Bos	Bovidae	Artiodactyla	Algeria		35.93	0.08
Rhipicephalus sanguineus group	Rhipicephalus	Bos taurus	Bos	Bovidae	Artiodactyla	Tunisia		35.93	10.02
Rhipicephalus sanguineus group	Rhipicephalus	Ovis aries	Ovis	Ovidae	Artiodactyla	Algeria		35.93	0.08
Haemaphysalis punctata	Haemaphysalis	Bos taurus	Bos	Bovidae	Artiodactyla	Algeria		35.95	0.90
Hyalomma marginatum	Hyalomma	Bos taurus	Bos	Bovidae	Artiodactyla	Tunisia		36.05	10.23
Haemaphysalis sulcata	Haemaphysalis	Ovis aries	Ovis	Ovidae	Artiodactyla	Tunisia		36.07	9.03
Rhipicephalus sanguineus group	Rhipicephalus	Bos taurus	Bos	Bovidae	Artiodactyla	Tunisia		36.08	9.37
Rhipicephalus annulatus	Rhipicephalus	Bos taurus	Bos	Bovidae	Artiodactyla	Spain	ES61	36.12	-5.45
Rhipicephalus bursa	Rhipicephalus	Bos taurus	Bos	Bovidae	Artiodactyla	Spain	ES61	36.12	-5.45
Hyalomma marginatum	Hyalomma	Bos taurus	Bos	Bovidae	Artiodactyla	Algeria		36.15	3.68
Hyalomma marginatum	Hyalomma	Bos taurus	Bos	Bovidae	Artiodactyla	Algeria		36.15	1.33
Hyalomma marginatum	Hyalomma	Equus caballus	Equus	Equidae	Perissodactyla	Algeria		36.15	3.68
Rhipicephalus bursa	Rhipicephalus	Ovis aries	Ovis	Ovidae	Artiodactyla	Algeria		36.15	3.68
Rhipicephalus sanguineus group	Rhipicephalus	Bos taurus	Bos	Bovidae	Artiodactyla	Algeria		36.15	3.68
Rhipicephalus sanguineus group	Rhipicephalus	Canis familiaris	Canis	Canidae	Carnivora	Algeria		36.15	1.33
Rhipicephalus sanguineus group	Rhipicephalus	Ctenodactylus gundi	Ctenodactylus	Ctenodactyilidae	Rodentia	Tunisia		36.17	8.70
Hyalomma marginatum	Hyalomma	Bos taurus	Bos	Bovidae	Artiodactyla	Algeria		36.17	4.29
Hyalomma marginatum	Hyalomma	Ovis aries	Ovis	Ovidae	Artiodactyla	Algeria		36.17	4.29
Hyalomma marginatum	Hyalomma	Bos taurus	Bos	Bovidae	Artiodactyla	Spain	ES61	36.18	-5.50
Rhipicephalus annulatus	Rhipicephalus	Bos taurus	Bos	Bovidae	Artiodactyla	Spain	ES61	36.18	-5.50
Rhipicephalus bursa	Rhipicephalus	Bos taurus	Bos	Bovidae	Artiodactyla	Spain	ES61	36.18	-5.50
Rhipicephalus bursa	Rhipicephalus	Dama dama	Dama	Ovidae	Artiodactyla	Spain	ES61	36.18	-5.50
Rhipicephalus sanguineus group	Rhipicephalus	Bos taurus	Bos	Bovidae	Artiodactyla	Algeria		36.18	5.40
Haemaphysalis punctata	Haemaphysalis	Bos taurus	Bos	Bovidae	Artiodactyla	Algeria		36.20	5.27
Haemaphysalis punctata	Haemaphysalis	Bos taurus	Bos	Bovidae	Artiodactyla	Spain	ES61	36.20	-5.38
Hyalomma marginatum	Hyalomma	Bos taurus	Bos	Bovidae	Artiodactyla	Algeria		36.20	5.27
Hyalomma marginatum	Hyalomma	Bos taurus	Bos	Bovidae	Artiodactyla	Spain	ES61	36.20	-5.38
Ixodes ricinus	Ixodes	Bos taurus	Bos	Bovidae	Artiodactyla	Spain	ES61	36.20	-5.38
Rhipicephalus annulatus	Rhipicephalus	Bos taurus	Bos	Bovidae	Artiodactyla	Spain	ES61	36.20	-5.38
Rhipicephalus annulatus	Rhipicephalus	Equus caballus	Equus	Equidae	Perissodactyla	Spain	ES61	36.20	-5.38
Rhipicephalus bursa	Rhipicephalus	Bos taurus	Bos	Bovidae	Artiodactyla	Algeria		36.20	5.27
Rhipicephalus bursa	Rhipicephalus	Bos taurus	Bos	Bovidae	Artiodactyla	Spain	ES61	36.20	-5.38
Rhipicephalus bursa	Rhipicephalus	Equus caballus	Equus	Equidae	Perissodactyla	Spain	ES61	36.20	-5.38
Rhipicephalus sanguineus group	Rhipicephalus	Bos taurus	Bos	Bovidae	Artiodactyla	Algeria		36.20	5.27
Hyalomma marginatum	Hyalomma	Hystrix cristata	Hystrix	Hystricidae	Rodentia	Tunisia		36.22	8.37
Hyalomma marginatum	Hyalomma	Bos taurus	Bos	Bovidae	Artiodactyla	Tunisia		36.23	8.45
Rhipicephalus bursa	Rhipicephalus	Bos taurus	Bos	Bovidae	Artiodactyla	Tunisia		36.23	8.45
Haemaphysalis punctata	Haemaphysalis	Capra hircus	Capra	Ovidae	Artiodactyla	Algeria		36.27	2.75
Haemaphysalis punctata	Haemaphysalis	Bos taurus	Bos	Bovidae	Artiodactyla	Tunisia		36.28	8.75
Ixodes ricinus	Ixodes	Bos taurus	Bos	Bovidae	Artiodactyla	Tunisia		36.28	8.75
Rhipicephalus annulatus	Rhipicephalus	Bos taurus	Bos	Bovidae	Artiodactyla	Tunisia		36.28	8.75
Rhipicephalus bursa	Rhipicephalus	Bos taurus	Bos	Bovidae	Artiodactyla	Tunisia		36.28	8.75
Dermacentor marginatus	Dermacentor	Cervus elaphus	Cervus	Ovidae	Artiodactyla	Spain	ES61	36.32	-5.45
Dermacentor marginatus	Dermacentor	Dama dama	Dama	Ovidae	Artiodactyla	Spain	ES61	36.32	-5.45
Dermacentor marginatus	Dermacentor	Ovis musimon	Ovis	Ovidae	Artiodactyla	Spain	ES61	36.32	-5.45
Haemaphysalis punctata	Haemaphysalis	Cervus elaphus	Cervus	Ovidae	Artiodactyla	Spain	ES61	36.32	-5.45
Ixodes ricinus	Ixodes	Dama dama	Dama	Ovidae	Artiodactyla	Spain	ES61	36.32	-5.45
Rhipicephalus bursa	Rhipicephalus	Cervus elaphus	Cervus	Ovidae	Artiodactyla	Spain	ES61	36.32	-5.45
Rhipicephalus bursa	Rhipicephalus	Dama dama	Dama	Ovidae	Artiodactyla	Spain	ES61	36.32	-5.45
Rhipicephalus bursa	Rhipicephalus	Ovis musimon	Ovis	Ovidae	Artiodactyla	Spain	ES61	36.32	-5.45
Dermacentor marginatus	Dermacentor	Bos taurus	Bos	Bovidae	Artiodactyla	Tunisia		36.33	10.25
Haemaphysalis punctata	Haemaphysalis	Bos taurus	Bos	Bovidae	Artiodactyla	Algeria		36.33	3.80
Haemaphysalis punctata	Haemaphysalis	Bos taurus	Bos	Bovidae	Artiodactyla	Tunisia		36.33	10.25
Haemaphysalis sulcata	Haemaphysalis	Bos taurus	Bos	Bovidae	Artiodactyla	Tunisia		36.33	10.25
Hyalomma marginatum	Hyalomma	Bos taurus	Bos	Bovidae	Artiodactyla	Algeria		36.33	3.80
Ixodes ricinus	Ixodes	Bos taurus	Bos	Bovidae	Artiodactyla	Tunisia		36.33	10.25
Rhipicephalus annulatus	Rhipicephalus	Bos taurus	Bos	Bovidae	Artiodactyla	Tunisia		36.33	10.25
Hyalomma marginatum	Hyalomma	Bos taurus	Bos	Bovidae	Artiodactyla	Tunisia		36.35	10.12
Haemaphysalis punctata	Haemaphysalis	Bos taurus	Bos	Bovidae	Artiodactyla	Algeria		36.37	3.83
Hyalomma marginatum	Hyalomma	Bos taurus	Bos	Bovidae	Artiodactyla	Algeria		36.37	3.83
Hyalomma marginatum	Hyalomma	Bos taurus	Bos	Bovidae	Artiodactyla	Tunisia		36.37	9.90
Hyalomma marginatum	Hyalomma	Bos taurus	Bos	Bovidae	Artiodactyla	Tunisia		36.37	10.12
Rhipicephalus bursa	Rhipicephalus	Bos taurus	Bos	Bovidae	Artiodactyla	Algeria		36.37	3.83
Rhipicephalus bursa	Rhipicephalus	Bos taurus	Bos	Bovidae	Artiodactyla	Tunisia		36.37	9.90
Rhipicephalus sanguineus group	Rhipicephalus	Bos taurus	Bos	Bovidae	Artiodactyla	Algeria		36.37	3.83
Rhipicephalus sanguineus group	Rhipicephalus	Lepus capensis	Lepus	Leporidae	Lagomoprha	Algeria		36.38	8.33
Rhipicephalus sanguineus group	Rhipicephalus	Bos taurus	Bos	Bovidae	Artiodactyla	Algeria		36.43	4.03
Dermacentor marginatus	Dermacentor	Equus caballus	Equus	Equidae	Perissodactyla	Spain	ES61	36.43	-5.45
Haemaphysalis punctata	Haemaphysalis	Bos taurus	Bos	Bovidae	Artiodactyla	Spain	ES61	36.43	-5.45
Ixodes ricinus	Ixodes	Bos taurus	Bos	Bovidae	Artiodactyla	Spain	ES61	36.43	-5.45
Rhipicephalus annulatus	Rhipicephalus	Bos taurus	Bos	Bovidae	Artiodactyla	Spain	ES61	36.43	-5.45
Rhipicephalus annulatus	Rhipicephalus	Equus caballus	Equus	Equidae	Perissodactyla	Spain	ES61	36.43	-5.45
Rhipicephalus bursa	Rhipicephalus	Bos taurus	Bos	Bovidae	Artiodactyla	Spain	ES61	36.43	-5.45
Rhipicephalus bursa	Rhipicephalus	Equus caballus	Equus	Equidae	Perissodactyla	Spain	ES61	36.43	-5.45
Hyalomma marginatum	Hyalomma	Bos taurus	Bos	Bovidae	Artiodactyla	Spain	ES61	36.45	-5.92
Hyalomma marginatum	Hyalomma	Ovis aries	Ovis	Ovidae	Artiodactyla	Algeria		36.45	7.27
Ixodes ricinus	Ixodes	Coccothraustes coccothraustes	Coccothraustes	Fringillidae	Passeriformes	Algeria		36.45	7.27
Rhipicephalus annulatus	Rhipicephalus	Bos taurus	Bos	Bovidae	Artiodactyla	Spain	ES61	36.45	-5.92
Rhipicephalus annulatus	Rhipicephalus	Ovis aries	Ovis	Ovidae	Artiodactyla	Algeria		36.45	7.27
Rhipicephalus bursa	Rhipicephalus	Bos taurus	Bos	Bovidae	Artiodactyla	Spain	ES61	36.45	-5.92
Rhipicephalus bursa	Rhipicephalus	Ovis aries	Ovis	Ovidae	Artiodactyla	Algeria		36.45	7.27
Rhipicephalus sanguineus group	Rhipicephalus	Ovis aries	Ovis	Ovidae	Artiodactyla	Algeria		36.45	7.27
Rhipicephalus sanguineus group	Rhipicephalus	Capra hircus	Capra	Ovidae	Artiodactyla	Algeria		36.46	3.02
Rhipicephalus sanguineus group	Rhipicephalus	Capra hircus	Capra	Ovidae	Artiodactyla	Algeria		36.46	8.18
Haemaphysalis punctata	Haemaphysalis	Ovis aries	Ovis	Ovidae	Artiodactyla	Tunisia	PT18	36.47	9.25
Hyalomma marginatum	Hyalomma	Bos taurus	Bos	Bovidae	Artiodactyla	Algeria		36.47	3.75
Hyalomma marginatum	Hyalomma	Bos taurus	Bos	Bovidae	Artiodactyla	Spain	ES61	36.47	-5.73
Hyalomma marginatum	Hyalomma	Equus caballus	Equus	Equidae	Perissodactyla	Algeria		36.47	2.82
Rhipicephalus bursa	Rhipicephalus	Bos taurus	Bos	Bovidae	Artiodactyla	Spain	ES61	36.47	-5.73
Rhipicephalus sanguineus group	Rhipicephalus	Bos taurus	Bos	Bovidae	Artiodactyla	Algeria		36.47	2.80
Rhipicephalus bursa	Rhipicephalus	Bos taurus	Bos	Bovidae	Artiodactyla	Algeria		36.48	4.29
Hyalomma marginatum	Hyalomma	Bos taurus	Bos	Bovidae	Artiodactyla	Algeria		36.49	5.45
Hyalomma marginatum	Hyalomma	Ovis aries	Ovis	Ovidae	Artiodactyla	Algeria		36.49	5.45
Rhipicephalus bursa	Rhipicephalus	Bos taurus	Bos	Bovidae	Artiodactyla	Tunisia		36.50	8.77
Haemaphysalis punctata	Haemaphysalis	Bos taurus	Bos	Bovidae	Artiodactyla	Algeria		36.53	3.95
Hyalomma marginatum	Hyalomma	Bos taurus	Bos	Bovidae	Artiodactyla	Algeria		36.53	3.95
Hyalomma marginatum	Hyalomma	Bos taurus	Bos	Bovidae	Artiodactyla	Algeria		36.53	3.67
Hyalomma marginatum	Hyalomma	Bos taurus	Bos	Bovidae	Artiodactyla	Tunisia		36.53	10.83
Hyalomma marginatum	Hyalomma	Lepus capensis	Lepus	Leporidae	Lagomoprha	Tunisia		36.53	10.83
Rhipicephalus bursa	Rhipicephalus	Bos taurus	Bos	Bovidae	Artiodactyla	Algeria		36.53	3.95
Haemaphysalis punctata	Haemaphysalis	Bos taurus	Bos	Bovidae	Artiodactyla	Algeria		36.55	3.58
Hyalomma marginatum	Hyalomma	Bos taurus	Bos	Bovidae	Artiodactyla	Algeria		36.55	3.58
Rhipicephalus bursa	Rhipicephalus	Bos taurus	Bos	Bovidae	Artiodactyla	Algeria		36.55	3.58
Rhipicephalus sanguineus group	Rhipicephalus	Bos taurus	Bos	Bovidae	Artiodactyla	Algeria		36.55	3.58
Rhipicephalus sanguineus group	Rhipicephalus	Bos taurus	Bos	Bovidae	Artiodactyla	Algeria		36.57	2.90
Rhipicephalus sanguineus group	Rhipicephalus	Bos taurus	Bos	Bovidae	Artiodactyla	Algeria		36.57	4.30
Haemaphysalis punctata	Haemaphysalis	Bos taurus	Bos	Bovidae	Artiodactyla	Algeria		36.58	3.77
Hyalomma marginatum	Hyalomma	Bos taurus	Bos	Bovidae	Artiodactyla	Algeria		36.58	3.77
Hyalomma marginatum	Hyalomma	Bos taurus	Bos	Bovidae	Artiodactyla	Algeria		36.60	3.00
Hyalomma marginatum	Hyalomma	Bos taurus	Bos	Bovidae	Artiodactyla	Tunisia	PT18	36.60	9.12
Rhipicephalus bursa	Rhipicephalus	Bos taurus	Bos	Bovidae	Artiodactyla	Algeria		36.60	3.00
Rhipicephalus bursa	Rhipicephalus	Bos taurus	Bos	Bovidae	Artiodactyla	Tunisia	PT18	36.60	9.12
Rhipicephalus sanguineus group	Rhipicephalus	Bos taurus	Bos	Bovidae	Artiodactyla	Algeria		36.60	3.00
Dermacentor marginatus	Dermacentor	Bos taurus	Bos	Bovidae	Artiodactyla	Spain	ES61	36.62	-5.85
Rhipicephalus sanguineus group	Rhipicephalus	Canis familiaris	Canis	Canidae	Carnivora	Spain	ES61	36.62	-4.50
Ixodes ricinus	Ixodes	Bos taurus	Bos	Bovidae	Artiodactyla	Spain	ES61	36.65	-5.65
Rhipicephalus annulatus	Rhipicephalus	Bos taurus	Bos	Bovidae	Artiodactyla	Spain	ES61	36.65	-5.65
Haemaphysalis sulcata	Haemaphysalis	Capra hispanica	Capra	Ovidae	Artiodactyla	Spain	ES61	36.67	-4.75
Hyalomma marginatum	Hyalomma	Bos taurus	Bos	Bovidae	Artiodactyla	Tunisia		36.67	8.70
Ixodes ricinus	Ixodes	Capra hispanica	Capra	Ovidae	Artiodactyla	Spain	ES61	36.67	-4.75
Rhipicephalus annulatus	Rhipicephalus	Bos taurus	Bos	Bovidae	Artiodactyla	Tunisia		36.67	8.70
Dermacentor marginatus	Dermacentor	Cervus elaphus	Cervus	Ovidae	Artiodactyla	Spain	ES61	36.68	-6.13
Haemaphysalis punctata	Haemaphysalis	Cervus elaphus	Cervus	Ovidae	Artiodactyla	Spain	ES61	36.68	-6.13
Haemaphysalis punctata	Haemaphysalis	Cervus elaphus	Cervus	Ovidae	Artiodactyla	Spain	ES61	36.68	-5.45
Hyalomma marginatum	Hyalomma	Bos taurus	Bos	Bovidae	Artiodactyla	Spain	ES61	36.68	-6.13
Rhipicephalus bursa	Rhipicephalus	Bos taurus	Bos	Bovidae	Artiodactyla	Spain	ES61	36.68	-6.13
Rhipicephalus bursa	Rhipicephalus	Equus caballus	Equus	Equidae	Perissodactyla	Spain	ES61	36.68	-6.13
Rhipicephalus bursa	Rhipicephalus	Capreolus capreolus	Capreolus	Ovidae	Artiodactyla	Spain	ES61	36.68	-6.13
Rhipicephalus bursa	Rhipicephalus	Cervus elaphus	Cervus	Ovidae	Artiodactyla	Spain	ES61	36.68	-6.13
Rhipicephalus bursa	Rhipicephalus	Cervus elaphus	Cervus	Ovidae	Artiodactyla	Spain	ES61	36.68	-5.45
Rhipicephalus sanguineus group	Rhipicephalus	Canis familiaris	Canis	Canidae	Carnivora	Spain	ES61	36.68	-6.13
Rhipicephalus sanguineus group	Rhipicephalus	Ovis aries	Ovis	Ovidae	Artiodactyla	Tunisia		36.68	10.17
Hyalomma marginatum	Hyalomma	Bos taurus	Bos	Bovidae	Artiodactyla	Tunisia		36.70	10.50
Rhipicephalus bursa	Rhipicephalus	Bos taurus	Bos	Bovidae	Artiodactyla	Tunisia		36.70	10.50
Rhipicephalus sanguineus group	Rhipicephalus	Bos taurus	Bos	Bovidae	Artiodactyla	Tunisia		36.70	10.50
Rhipicephalus sanguineus group	Rhipicephalus	Ovis aries	Ovis	Ovidae	Artiodactyla	Tunisia	PT18	36.70	9.52
Haemaphysalis punctata	Haemaphysalis	Bos taurus	Bos	Bovidae	Artiodactyla	Tunisia		36.72	10.95
Ixodes ricinus	Ixodes	Bos taurus	Bos	Bovidae	Artiodactyla	Tunisia	PT18	36.72	9.45
Dermacentor marginatus	Dermacentor	Cervus elaphus	Cervus	Ovidae	Artiodactyla	Spain	ES61	36.73	-5.17
Haemaphysalis punctata	Haemaphysalis	Bos taurus	Bos	Bovidae	Artiodactyla	Tunisia	PT18	36.73	9.32
Hyalomma marginatum	Hyalomma	Bos taurus	Bos	Bovidae	Artiodactyla	Tunisia	PT18	36.73	9.32
Ixodes ricinus	Ixodes	Bos taurus	Bos	Bovidae	Artiodactyla	Tunisia	PT18	36.73	9.32
Haemaphysalis punctata	Haemaphysalis	Bos taurus	Bos	Bovidae	Artiodactyla	Algeria		36.75	3.05
Haemaphysalis sulcata	Haemaphysalis	Tropidonotus natrix	Tropidonotus	Colubridae	Squamata	Algeria		36.75	3.05
Rhipicephalus bursa	Rhipicephalus	Canis familiaris	Canis	Canidae	Carnivora	Algeria		36.75	3.05
Hyalomma marginatum	Hyalomma	Bos taurus	Bos	Bovidae	Artiodactyla	Tunisia		36.77	10.35
Hyalomma marginatum	Hyalomma	Equus caballus	Equus	Equidae	Perissodactyla	Tunisia	PT18	36.77	9.08
Rhipicephalus sanguineus group	Rhipicephalus	Bos taurus	Bos	Bovidae	Artiodactyla	Algeria		36.77	5.97
Rhipicephalus sanguineus group	Rhipicephalus	Ovis aries	Ovis	Ovidae	Artiodactyla	Tunisia	PT18	36.77	9.08
Rhipicephalus sanguineus group	Rhipicephalus	Sus scrofa	Sus	Suidae	Artiodactyla	Tunisia		36.77	10.98
Dermacentor marginatus	Dermacentor	Bos taurus	Bos	Bovidae	Artiodactyla	Tunisia		36.78	10.63
Hyalomma marginatum	Hyalomma	Bos taurus	Bos	Bovidae	Artiodactyla	Algeria		36.78	2.95
Hyalomma marginatum	Hyalomma	Bos taurus	Bos	Bovidae	Artiodactyla	Tunisia		36.78	8.72
Ixodes ricinus	Ixodes	Bos taurus	Bos	Bovidae	Artiodactyla	Algeria		36.78	2.95
Ixodes ricinus	Ixodes	Bos taurus	Bos	Bovidae	Artiodactyla	Tunisia		36.78	8.72
Rhipicephalus annulatus	Rhipicephalus	Bos taurus	Bos	Bovidae	Artiodactyla	Algeria		36.78	2.95
Rhipicephalus bursa	Rhipicephalus	Bos taurus	Bos	Bovidae	Artiodactyla	Tunisia		36.78	8.72
Rhipicephalus bursa	Rhipicephalus	Ovis aries	Ovis	Ovidae	Artiodactyla	Algeria		36.78	2.95
Rhipicephalus sanguineus group	Rhipicephalus	Canis familiaris	Canis	Canidae	Carnivora	Algeria		36.78	2.95
Hyalomma marginatum	Hyalomma	Galerida cristata	Galerida	Alaudidae	Passeriformes	Tunisia		36.80	10.17
Hyalomma marginatum	Hyalomma	Bos taurus	Bos	Bovidae	Artiodactyla	Tunisia		36.80	9.83
Hyalomma marginatum	Hyalomma	Bos taurus	Bos	Bovidae	Artiodactyla	Tunisia		36.80	10.17
Rhipicephalus bursa	Rhipicephalus	Ovis aries	Ovis	Ovidae	Artiodactyla	Tunisia		36.80	10.17
Rhipicephalus sanguineus group	Rhipicephalus	Bos taurus	Bos	Bovidae	Artiodactyla	Tunisia		36.80	10.17
Rhipicephalus sanguineus group	Rhipicephalus	Canis familiaris	Canis	Canidae	Carnivora	Tunisia		36.80	10.17
Rhipicephalus sanguineus group	Rhipicephalus	Oryctolagus cuniculus	Oryctolagus	Leporidae	Lagomoprha	Tunisia		36.80	10.17
Rhipicephalus sanguineus group	Rhipicephalus	Rattus rattus	Rattus	Muridae	Rodentia	Tunisia		36.80	10.17
Rhipicephalus sanguineus group	Rhipicephalus	Ovis aries	Ovis	Ovidae	Artiodactyla	Tunisia		36.80	10.17
Hyalomma marginatum	Hyalomma	Bos taurus	Bos	Bovidae	Artiodactyla	Algeria		36.82	8.67
Hyalomma marginatum	Hyalomma	Carduelis chloris	Carduelis	Fringillidae	Passeriformes	Tunisia		36.82	10.30
Rhipicephalus bursa	Rhipicephalus	Bos taurus	Bos	Bovidae	Artiodactyla	Algeria		36.82	8.67
Rhipicephalus sanguineus group	Rhipicephalus	Capra hircus	Capra	Ovidae	Artiodactyla	Tunisia		36.82	10.30
Hyalomma marginatum	Hyalomma	Bos taurus	Bos	Bovidae	Artiodactyla	Tunisia		36.83	10.00
Hyalomma marginatum	Hyalomma	Bos taurus	Bos	Bovidae	Artiodactyla	Tunisia		36.83	10.23
Hyalomma marginatum	Hyalomma	Bos taurus	Bos	Bovidae	Artiodactyla	Tunisia		36.83	10.08
Hyalomma marginatum	Hyalomma	Bos taurus	Bos	Bovidae	Artiodactyla	Tunisia		36.83	9.83
Rhipicephalus sanguineus group	Rhipicephalus	Canis familiaris	Canis	Canidae	Carnivora	Spain	ES61	36.83	-2.45
Rhipicephalus bursa	Rhipicephalus	Capra hircus	Capra	Ovidae	Artiodactyla	Tunisia		36.85	10.32
Rhipicephalus sanguineus group	Rhipicephalus	Bos taurus	Bos	Bovidae	Artiodactyla	Tunisia		36.85	10.32
Rhipicephalus sanguineus group	Rhipicephalus	Canis familiaris	Canis	Canidae	Carnivora	Spain	ES61	36.85	-3.58
Haemaphysalis punctata	Haemaphysalis	Ovis aries	Ovis	Ovidae	Artiodactyla	Tunisia	PT18	36.87	9.00
Haemaphysalis sulcata	Haemaphysalis	Bos taurus	Bos	Bovidae	Artiodactyla	Tunisia	PT18	36.87	9.00
Haemaphysalis sulcata	Haemaphysalis	Ovis aries	Ovis	Ovidae	Artiodactyla	Tunisia	PT18	36.87	9.00
Hyalomma marginatum	Hyalomma	Bos taurus	Bos	Bovidae	Artiodactyla	Spain	ES61	36.87	-5.63
Hyalomma marginatum	Hyalomma	Bos taurus	Bos	Bovidae	Artiodactyla	Tunisia	PT18	36.87	9.00
Ixodes ricinus	Ixodes	Bos taurus	Bos	Bovidae	Artiodactyla	Tunisia	PT18	36.87	9.00
Ixodes ricinus	Ixodes	Ovis aries	Ovis	Ovidae	Artiodactyla	Tunisia	PT18	36.87	9.00
Rhipicephalus bursa	Rhipicephalus	Bos taurus	Bos	Bovidae	Artiodactyla	Spain	ES61	36.87	-5.63
Rhipicephalus bursa	Rhipicephalus	Bos taurus	Bos	Bovidae	Artiodactyla	Tunisia	PT18	36.87	9.00
Rhipicephalus sanguineus group	Rhipicephalus	Bos taurus	Bos	Bovidae	Artiodactyla	Tunisia	PT18	36.88	9.22
Dermacentor marginatus	Dermacentor	Capra hircus	Capra	Ovidae	Artiodactyla	Turkey	TR61	36.90	30.74
Haemaphysalis sulcata	Haemaphysalis	Capra hircus	Capra	Ovidae	Artiodactyla	Turkey	TR61	36.90	30.74
Hyalomma marginatum	Hyalomma	Bos taurus	Bos	Bovidae	Artiodactyla	Tunisia		36.90	10.03
Hyalomma marginatum	Hyalomma	Equus caballus	Equus	Equidae	Perissodactyla	Algeria		36.90	7.77
Ixodes ricinus	Ixodes	Capra hircus	Capra	Ovidae	Artiodactyla	Turkey	TR61	36.90	30.74
Rhipicephalus bursa	Rhipicephalus	Capra hircus	Capra	Ovidae	Artiodactyla	Turkey	TR61	36.90	30.74
Rhipicephalus sanguineus group	Rhipicephalus	Bos taurus	Bos	Bovidae	Artiodactyla	Tunisia		36.90	10.03
Dermacentor marginatus	Dermacentor	Sus scrofa ferus	Sus	Suidae	Artiodactyla	Spain	ES61	36.92	-3.48
Haemaphysalis sulcata	Haemaphysalis	Capra hispanica	Capra	Ovidae	Artiodactyla	Spain	ES61	36.92	-3.48
Haemaphysalis sulcata	Haemaphysalis	Sus scrofa	Sus	Suidae	Artiodactyla	Spain	ES61	36.92	-3.48
Hyalomma marginatum	Hyalomma	Bos taurus	Bos	Bovidae	Artiodactyla	Tunisia		36.92	10.67
Ixodes ricinus	Ixodes	Sus scrofa ferus	Sus	Suidae	Artiodactyla	Spain	ES61	36.92	-3.48
Rhipicephalus annulatus	Rhipicephalus	Bos taurus	Bos	Bovidae	Artiodactyla	Tunisia		36.92	10.67
Rhipicephalus bursa	Rhipicephalus	Bos taurus	Bos	Bovidae	Artiodactyla	Tunisia		36.92	10.67
Rhipicephalus bursa	Rhipicephalus	Capra hispanica	Capra	Ovidae	Artiodactyla	Spain	ES61	36.92	-3.48
Rhipicephalus sanguineus group	Rhipicephalus	Bos taurus	Bos	Bovidae	Artiodactyla	Tunisia		36.92	10.67
Rhipicephalus sanguineus group	Rhipicephalus	Capra hircus	Capra	Ovidae	Artiodactyla	Tunisia		36.92	10.67
Rhipicephalus sanguineus group	Rhipicephalus	Ovis aries	Ovis	Ovidae	Artiodactyla	Tunisia		36.92	10.67
Dermacentor marginatus	Dermacentor	Sus scrofa ferus	Sus	Suidae	Artiodactyla	Spain	ES61	36.93	-3.30
Rhipicephalus sanguineus group	Rhipicephalus	Canis familiaris	Canis	Canidae	Carnivora	Spain	ES61	36.93	-3.43
Rhipicephalus sanguineus group	Rhipicephalus	Vulpes vulpes	Vulpes	Canidae	Carnivora	Spain	ES61	36.93	-3.43
Dermacentor marginatus	Dermacentor	Capra hispanica	Capra	Ovidae	Artiodactyla	Spain	ES61	36.95	-3.82
Dermacentor marginatus	Dermacentor	Sus scrofa ferus	Sus	Suidae	Artiodactyla	Spain	ES61	36.95	-3.85
Haemaphysalis sulcata	Haemaphysalis	Capra hispanica	Capra	Ovidae	Artiodactyla	Spain	ES61	36.95	-3.82
Haemaphysalis sulcata	Haemaphysalis	Sus scrofa	Sus	Suidae	Artiodactyla	Spain	ES61	36.95	-3.85
Hyalomma marginatum	Hyalomma	Bos taurus	Bos	Bovidae	Artiodactyla	Tunisia		36.95	10.05
Ixodes ricinus	Ixodes	Bos taurus	Bos	Bovidae	Artiodactyla	Tunisia		36.95	8.75
Ixodes ricinus	Ixodes	Sus scrofa ferus	Sus	Suidae	Artiodactyla	Spain	ES61	36.95	-3.85
Rhipicephalus bursa	Rhipicephalus	Capra hispanica	Capra	Ovidae	Artiodactyla	Spain	ES61	36.95	-3.82
Rhipicephalus sanguineus group	Rhipicephalus	Bos taurus	Bos	Bovidae	Artiodactyla	Tunisia		36.95	10.05
Haemaphysalis sulcata	Haemaphysalis	Capra hispanica	Capra	Ovidae	Artiodactyla	Spain	ES61	36.97	-3.35
Hyalomma marginatum	Hyalomma	Bos taurus	Bos	Bovidae	Artiodactyla	Spain	ES61	36.97	-5.22
Hyalomma marginatum	Hyalomma	Equus caballus	Equus	Equidae	Perissodactyla	Spain	ES61	36.97	-3.35
Rhipicephalus annulatus	Rhipicephalus	Bos taurus	Bos	Bovidae	Artiodactyla	Spain	ES61	36.97	-5.22
Rhipicephalus bursa	Rhipicephalus	Bos taurus	Bos	Bovidae	Artiodactyla	Spain	ES61	36.97	-5.22
Dermacentor marginatus	Dermacentor	Sus scrofa ferus	Sus	Suidae	Artiodactyla	Spain	ES61	36.98	-3.57
Haemaphysalis sulcata	Haemaphysalis	Capra hispanica	Capra	Ovidae	Artiodactyla	Spain	ES61	36.98	-3.57
Rhipicephalus bursa	Rhipicephalus	Capra hispanica	Capra	Ovidae	Artiodactyla	Spain	ES61	36.98	-3.57
Rhipicephalus bursa	Rhipicephalus	Bos taurus	Bos	Bovidae	Artiodactyla	Spain	ES61	37.00	-5.57
Dermacentor marginatus	Dermacentor	Bos taurus	Bos	Bovidae	Artiodactyla	Spain	ES61	37.02	-4.55
Dermacentor marginatus	Dermacentor	Capra hircus	Capra	Ovidae	Artiodactyla	Spain	ES61	37.02	-4.55
Hyalomma marginatum	Hyalomma	Bos taurus	Bos	Bovidae	Artiodactyla	Spain	ES61	37.02	-3.63
Rhipicephalus bursa	Rhipicephalus	Bos taurus	Bos	Bovidae	Artiodactyla	Spain	ES61	37.02	-3.63
Haemaphysalis punctata	Haemaphysalis	Ovis aries	Ovis	Ovidae	Artiodactyla	Tunisia		37.03	9.65
Haemaphysalis sulcata	Haemaphysalis	Capra hispanica	Capra	Ovidae	Artiodactyla	Spain	ES61	37.03	-3.25
Haemaphysalis sulcata	Haemaphysalis	Ovis aries	Ovis	Ovidae	Artiodactyla	Tunisia		37.03	9.65
Hyalomma marginatum	Hyalomma	Equus caballus	Equus	Equidae	Perissodactyla	Greece	GR25	37.03	22.12
Haemaphysalis punctata	Haemaphysalis	Bos taurus	Bos	Bovidae	Artiodactyla	Tunisia		37.05	9.23
Haemaphysalis punctata	Haemaphysalis	Bos taurus	Bos	Bovidae	Artiodactyla	Tunisia		37.05	10.07
Haemaphysalis sulcata	Haemaphysalis	Bos taurus	Bos	Bovidae	Artiodactyla	Tunisia		37.05	9.23
Haemaphysalis sulcata	Haemaphysalis	Ovis aries	Ovis	Ovidae	Artiodactyla	Tunisia		37.05	11.05
Hyalomma marginatum	Hyalomma	Bos taurus	Bos	Bovidae	Artiodactyla	Tunisia		37.05	11.05
Hyalomma marginatum	Hyalomma	Bos taurus	Bos	Bovidae	Artiodactyla	Tunisia		37.05	10.07
Hyalomma marginatum	Hyalomma	Equus caballus	Equus	Equidae	Perissodactyla	Greece	GR25	37.05	22.02
Ixodes ricinus	Ixodes	Bos taurus	Bos	Bovidae	Artiodactyla	Tunisia		37.05	9.23
Rhipicephalus annulatus	Rhipicephalus	Bos taurus	Bos	Bovidae	Artiodactyla	Tunisia		37.05	9.23
Rhipicephalus bursa	Rhipicephalus	Bos taurus	Bos	Bovidae	Artiodactyla	Tunisia		37.05	9.23
Rhipicephalus bursa	Rhipicephalus	Bos taurus	Bos	Bovidae	Artiodactyla	Tunisia		37.05	10.07
Ixodes ricinus	Ixodes	Canis familiaris	Canis	Canidae	Carnivora	Portugal	PT15	37.07	-8.82
Dermacentor marginatus	Dermacentor	Cervus elaphus	Cervus	Ovidae	Artiodactyla	Spain	ES61	37.08	-6.42
Haemaphysalis punctata	Haemaphysalis	Cervus elaphus	Cervus	Ovidae	Artiodactyla	Spain	ES61	37.08	-6.42
Haemaphysalis punctata	Haemaphysalis	Dama dama	Dama	Ovidae	Artiodactyla	Spain	ES61	37.08	-6.42
Rhipicephalus annulatus	Rhipicephalus	Lynx pardina	Lynx	Felidae	Carnivora	Spain	ES61	37.08	-6.42
Rhipicephalus annulatus	Rhipicephalus	Dama dama	Dama	Ovidae	Artiodactyla	Spain	ES61	37.08	-6.42
Rhipicephalus sanguineus group	Rhipicephalus	Canis familiaris	Canis	Canidae	Carnivora	Greece	GR25	37.08	22.05
Rhipicephalus sanguineus group	Rhipicephalus	Canis familiaris	Canis	Canidae	Carnivora	Portugal	PT15	37.08	-8.92
Rhipicephalus sanguineus group	Rhipicephalus	Canis familiaris	Canis	Canidae	Carnivora	Portugal	PT15	37.08	-8.88
Rhipicephalus sanguineus group	Rhipicephalus	Lynx pardina	Lynx	Felidae	Carnivora	Spain	ES61	37.08	-6.42
Rhipicephalus sanguineus group	Rhipicephalus	Meles meles	Meles	Mustelidae	Carnivora	Spain	ES61	37.08	-6.42
Hyalomma marginatum	Hyalomma	Bos taurus	Bos	Bovidae	Artiodactyla	Tunisia	PT18	37.10	9.02
Hyalomma marginatum	Hyalomma	Equus caballus	Equus	Equidae	Perissodactyla	Tunisia	PT18	37.10	9.02
Ixodes ricinus	Ixodes	Oryctolagus cuniculus	Oryctolagus	Leporidae	Lagomoprha	Spain	ES61	37.12	-3.58
Rhipicephalus sanguineus group	Rhipicephalus	Canis familiaris	Canis	Canidae	Carnivora	Spain	ES61	37.12	-3.65
Dermacentor marginatus	Dermacentor	Sus scrofa ferus	Sus	Suidae	Artiodactyla	Spain	ES61	37.13	-5.08
Haemaphysalis sulcata	Haemaphysalis	Capra hispanica	Capra	Ovidae	Artiodactyla	Spain	ES61	37.13	-3.53
Haemaphysalis sulcata	Haemaphysalis	Dama dama	Dama	Ovidae	Artiodactyla	Spain	ES61	37.13	-5.45
Ixodes ricinus	Ixodes	Vulpes vulpes	Vulpes	Canidae	Carnivora	Spain	ES61	37.13	-3.53
Ixodes ricinus	Ixodes	Capra hispanica	capra	Ovidae	Artiodactyla	Spain	ES61	37.13	-3.53
Rhipicephalus sanguineus group	Rhipicephalus	Canis familiaris	Canis	Canidae	Carnivora	Portugal	PT15	37.13	-8.78
Rhipicephalus sanguineus group	Rhipicephalus	Canis familiaris	Canis	Canidae	Carnivora	Spain	ES61	37.13	-3.53
Rhipicephalus sanguineus group	Rhipicephalus	Vulpes vulpes	Vulpes	Canidae	Carnivora	Spain	ES61	37.13	-3.53
Dermacentor marginatus	Dermacentor	Capra hispanica	Capra	Ovidae	Artiodactyla	Spain	ES61	37.15	-3.43
Dermacentor marginatus	Dermacentor	Sus scrofa ferus	Sus	Suidae	Artiodactyla	Spain	ES61	37.15	-3.43
Haemaphysalis sulcata	Haemaphysalis	Capra hispanica	Capra	Ovidae	Artiodactyla	Spain	ES61	37.15	-3.43
Hyalomma marginatum	Hyalomma	Bos taurus	Bos	Bovidae	Artiodactyla	Spain	ES61	37.15	-3.43
Ixodes ricinus	Ixodes	Capra hispanica	Capra	Ovidae	Artiodactyla	Spain	ES61	37.15	-3.43
Rhipicephalus bursa	Rhipicephalus	Bos taurus	Bos	Bovidae	Artiodactyla	Spain	ES61	37.15	-3.43
Rhipicephalus bursa	Rhipicephalus	Capra hispanica	Capra	Ovidae	Artiodactyla	Spain	ES61	37.15	-3.43
Rhipicephalus sanguineus group	Rhipicephalus	Canis familiaris	Canis	Canidae	Carnivora	Portugal	PT15	37.15	-8.73
Rhipicephalus sanguineus group	Rhipicephalus	Canis familiaris	Canis	Canidae	Carnivora	Portugal	PT15	37.15	-8.65
Rhipicephalus sanguineus group	Rhipicephalus	Canis familiaris	Canis	Canidae	Carnivora	Spain	ES61	37.15	-3.57
Rhipicephalus sanguineus group	Rhipicephalus	Capra hircus	Capra	Ovidae	Artiodactyla	Spain	ES61	37.15	-3.43
Haemaphysalis punctata	Haemaphysalis	Ovis aries	Ovis	Ovidae	Artiodactyla	Tunisia		37.17	9.05
Haemaphysalis sulcata	Haemaphysalis	Capra hispanica	Capra	Ovidae	Artiodactyla	Spain	ES61	37.17	-2.97
Haemaphysalis sulcata	Haemaphysalis	Capra hispanica	Capra	Ovidae	Artiodactyla	Spain	ES61	37.17	-3.15
Hyalomma marginatum	Hyalomma	Bos taurus	Bos	Bovidae	Artiodactyla	Tunisia		37.17	10.03
Hyalomma marginatum	Hyalomma	Bos taurus	Bos	Bovidae	Artiodactyla	Tunisia		37.17	9.57
Rhipicephalus annulatus	Rhipicephalus	Bos taurus	Bos	Bovidae	Artiodactyla	Tunisia		37.17	9.05
Rhipicephalus bursa	Rhipicephalus	Bos taurus	Bos	Bovidae	Artiodactyla	Tunisia		37.17	9.57
Rhipicephalus sanguineus group	Rhipicephalus	Bos taurus	Bos	Bovidae	Artiodactyla	Tunisia		37.17	10.03
Rhipicephalus sanguineus group	Rhipicephalus	Canis familiaris	Canis	Canidae	Carnivora	Tunisia		37.17	10.03
Dermacentor marginatus	Dermacentor	Capra hispanica	Capra	Ovidae	Artiodactyla	Spain	ES61	37.18	-3.15
Haemaphysalis sulcata	Haemaphysalis	Capra hispanica	Capra	Ovidae	Artiodactyla	Spain	ES61	37.18	-3.15
Rhipicephalus sanguineus group	Rhipicephalus	Bos taurus	Bos	Bovidae	Artiodactyla	Spain	ES61	37.18	-3.60
Rhipicephalus sanguineus group	Rhipicephalus	Canis familiaris	Canis	Canidae	Carnivora	Italy	ITG1	37.18	13.77
Rhipicephalus sanguineus group	Rhipicephalus	Canis familiaris	Canis	Canidae	Carnivora	Spain	ES61	37.18	-3.60
Rhipicephalus bursa	Rhipicephalus	Capra hircus	Capra	Ovidae	Artiodactyla	Spain	ES61	37.20	-3.73
Rhipicephalus sanguineus group	Rhipicephalus	Canis familiaris	Canis	Canidae	Carnivora	Portugal	PT15	37.20	-7.42
Ixodes ricinus	Ixodes	Bos taurus	Bos	Bovidae	Artiodactyla	Tunisia		37.22	9.22
Rhipicephalus sanguineus group	Rhipicephalus	Capra hircus	Capra	Ovidae	Artiodactyla	Spain	ES61	37.22	-4.02
Rhipicephalus sanguineus group	Rhipicephalus	Capra hircus	Capra	Ovidae	Artiodactyla	Tunisia		37.22	9.22
Hyalomma marginatum	Hyalomma	Bos taurus	Bos	Bovidae	Artiodactyla	Spain	ES61	37.23	-5.12
Hyalomma marginatum	Hyalomma	Bos taurus	Bos	Bovidae	Artiodactyla	Spain	ES61	37.23	-6.30
Rhipicephalus bursa	Rhipicephalus	Bos taurus	Bos	Bovidae	Artiodactyla	Spain	ES61	37.23	-5.12
Rhipicephalus bursa	Rhipicephalus	Bos taurus	Bos	Bovidae	Artiodactyla	Spain	ES61	37.23	-6.30
Rhipicephalus sanguineus group	Rhipicephalus	Canis familiaris	Canis	Canidae	Carnivora	Portugal	PT15	37.23	-8.05
Dermacentor marginatus	Dermacentor	Sus scrofa ferus	Sus	Suidae	Artiodactyla	Spain	ES61	37.25	-3.53
Haemaphysalis punctata	Haemaphysalis	Bos taurus	Bos	Bovidae	Artiodactyla	Tunisia		37.25	9.80
Hyalomma marginatum	Hyalomma	Bos taurus	Bos	Bovidae	Artiodactyla	Spain	ES61	37.25	-6.05
Hyalomma marginatum	Hyalomma	Bos taurus	Bos	Bovidae	Artiodactyla	Tunisia		37.25	9.80
Ixodes ricinus	Ixodes	Vulpes vulpes	Vulpes	Canidae	Carnivora	Spain	ES61	37.25	-6.52
Ixodes ricinus	Ixodes	Felis silvestris	Felis	Felidae	Carnivora	Spain	ES61	37.25	-6.52
Ixodes ricinus	Ixodes	Lynx pardina	Lynx	Felidae	Carnivora	Spain	ES61	37.25	-6.52
Ixodes ricinus	Ixodes	Herpestes ichneumon	Herpestes	Herpestidae	Carnivora	Spain	ES61	37.25	-6.52
Ixodes ricinus	Ixodes	Meles meles	Meles	Mustelidae	Carnivora	Spain	ES61	37.25	-6.52
Rhipicephalus bursa	Rhipicephalus	Bos taurus	Bos	Bovidae	Artiodactyla	Spain	ES61	37.25	-6.05
Rhipicephalus bursa	Rhipicephalus	Bos taurus	Bos	Bovidae	Artiodactyla	Tunisia		37.25	9.80
Rhipicephalus sanguineus group	Rhipicephalus	Bos taurus	Bos	Bovidae	Artiodactyla	Tunisia		37.25	9.80
Rhipicephalus sanguineus group	Rhipicephalus	Rattus norvegicus	Rattus	Muridae	Rodentia	Spain	ES61	37.25	-3.53
Hyalomma marginatum	Hyalomma	Bos taurus	Bos	Bovidae	Artiodactyla	Tunisia		37.27	9.87
Ixodes ricinus	Ixodes	Herpestes ichneumon	Herpestes	Herpestidae	Carnivora	Spain	ES61	37.28	-6.37
Dermacentor marginatus	Dermacentor	Bos taurus	Bos	Bovidae	Artiodactyla	Turkey	TR61	37.29	29.76
Rhipicephalus sanguineus group	Rhipicephalus	Bos taurus	Bos	Bovidae	Artiodactyla	Turkey	TR61	37.29	29.76
Rhipicephalus sanguineus group	Rhipicephalus	Capra hircus	Capra	Ovidae	Artiodactyla	Turkey	TR61	37.29	29.76
Hyalomma marginatum	Hyalomma	Bos taurus	Bos	Bovidae	Artiodactyla	Tunisia		37.30	9.88
Hyalomma marginatum	Hyalomma	Equus caballus	Equus	Equidae	Perissodactyla	Greece	GR25	37.30	21.97
Hyalomma marginatum	Hyalomma	Bos taurus	Bos	Bovidae	Artiodactyla	Italy	ITG1	37.32	13.57
Hyalomma marginatum	Hyalomma	Capra hircus	Capra	Ovidae	Artiodactyla	Italy	ITG1	37.32	13.57
Ixodes ricinus	Ixodes	Canis familiaris	Canis	Canidae	Carnivora	Portugal	PT15	37.32	-8.55
Rhipicephalus bursa	Rhipicephalus	Bos taurus	Bos	Bovidae	Artiodactyla	Italy	ITG1	37.32	13.57
Rhipicephalus bursa	Rhipicephalus	Capra hircus	Capra	Ovidae	Artiodactyla	Italy	ITG1	37.32	13.57
Rhipicephalus sanguineus group	Rhipicephalus	Bos taurus	Bos	Bovidae	Artiodactyla	Italy	ITG1	37.32	13.57
Rhipicephalus sanguineus group	Rhipicephalus	Canis familiaris	Canis	Canidae	Carnivora	Italy	ITG1	37.32	13.57
Rhipicephalus sanguineus group	Rhipicephalus	Canis familiaris	Canis	Canidae	Carnivora	Portugal	PT15	37.32	-8.55
Rhipicephalus sanguineus group	Rhipicephalus	Capra hircus	Capra	Ovidae	Artiodactyla	Italy	ITG1	37.32	13.57
Rhipicephalus sanguineus group	Rhipicephalus	Ovis aries	Ovis	Ovidae	Artiodactyla	Italy	ITG1	37.32	13.57
Rhipicephalus sanguineus group	Rhipicephalus	Canis familiaris	Canis	Canidae	Carnivora	Spain	ES61	37.37	-2.97
Dermacentor marginatus	Dermacentor	Sus scrofa ferus	Sus	Suidae	Artiodactyla	Spain	ES61	37.38	-3.52
Hyalomma marginatum	Hyalomma	Bos taurus	Bos	Bovidae	Artiodactyla	Spain	ES61	37.38	-6.20
Hyalomma marginatum	Hyalomma	Bos taurus	Bos	Bovidae	Artiodactyla	Spain	ES61	37.38	-6.00
Rhipicephalus bursa	Rhipicephalus	Bos taurus	Bos	Bovidae	Artiodactyla	Spain	ES61	37.38	-6.20
Rhipicephalus bursa	Rhipicephalus	Bos taurus	Bos	Bovidae	Artiodactyla	Spain	ES61	37.38	-6.00
Rhipicephalus sanguineus group	Rhipicephalus	Canis familiaris	Canis	Canidae	Carnivora	Greece	GR42	37.38	25.27
Rhipicephalus sanguineus group	Rhipicephalus	Canis familiaris	Canis	Canidae	Carnivora	Spain	ES61	37.38	-3.52
Rhipicephalus sanguineus group	Rhipicephalus	Canis familiaris	Canis	Canidae	Carnivora	Spain	ES61	37.38	-6.00
Rhipicephalus sanguineus group	Rhipicephalus	Sus scrofa	Sus	Suidae	Artiodactyla	Italy	ITG1	37.38	14.70
Dermacentor marginatus	Dermacentor	Bos taurus	Bos	Bovidae	Artiodactyla	Turkey	TR61	37.39	29.88
Rhipicephalus annulatus	Rhipicephalus	Bos taurus	Bos	Bovidae	Artiodactyla	Turkey	TR61	37.39	29.88
Rhipicephalus sanguineus group	Rhipicephalus	Bos taurus	Bos	Bovidae	Artiodactyla	Turkey	TR61	37.39	29.88
Hyalomma marginatum	Hyalomma	Equus caballus	Equus	Equidae	Perissodactyla	Greece	GR25	37.40	22.13
Rhipicephalus sanguineus group	Rhipicephalus	Equus caballus	Equus	Equidae	Perissodactyla	Greece	GR25	37.40	22.13
Haemaphysalis punctata	Haemaphysalis	Pica pica	Pica	Corvidae	Passeriformes	Spain	ES61	37.45	-3.42
Rhipicephalus sanguineus group	Rhipicephalus	Vulpes vulpes	Vulpes	Canidae	Carnivora	Spain	ES61	37.47	-7.47
Dermacentor marginatus	Dermacentor	Sus scrofa ferus	Sus	Suidae	Artiodactyla	Spain	ES61	37.48	-2.77
Rhipicephalus bursa	Rhipicephalus	Ovis aries	Ovis	Ovidae	Artiodactyla	Turkey	TR61	37.50	30.00
Rhipicephalus sanguineus group	Rhipicephalus	Ovis aries	Ovis	Ovidae	Artiodactyla	Turkey	TR61	37.50	30.00
Hyalomma marginatum	Hyalomma	Bos taurus	Bos	Bovidae	Artiodactyla	Turkey	TR61	37.50	29.55
Rhipicephalus annulatus	Rhipicephalus	Bos taurus	Bos	Bovidae	Artiodactyla	Turkey	TR61	37.50	29.55
Rhipicephalus sanguineus group	Rhipicephalus	Canis familiaris	Canis	Canidae	Carnivora	Portugal	PT18	37.50	-8.50
Dermacentor marginatus	Dermacentor	Capra hircus	Capra	Ovidae	Artiodactyla	Turkey	TR61	37.55	30.28
Rhipicephalus sanguineus group	Rhipicephalus	Capra hircus	Capra	Ovidae	Artiodactyla	Turkey	TR61	37.55	30.28
Dermacentor marginatus	Dermacentor	Capra hircus	Capra	Ovidae	Artiodactyla	Turkey	TR61	37.56	30.07
Dermacentor marginatus	Dermacentor	Ovis aries	Ovis	Ovidae	Artiodactyla	Turkey	TR61	37.56	30.07
Ixodes ricinus	Ixodes	Ovis aries	Ovis	Ovidae	Artiodactyla	Turkey	TR61	37.56	30.07
Rhipicephalus sanguineus group	Rhipicephalus	Capra hircus	Capra	Ovidae	Artiodactyla	Turkey	TR61	37.56	30.07
Rhipicephalus sanguineus group	Rhipicephalus	Ovis aries	Ovis	Ovidae	Artiodactyla	Turkey	TR61	37.56	30.07
Hyalomma marginatum	Hyalomma	Bos taurus	Bos	Bovidae	Artiodactyla	Italy	ITG1	37.57	14.27
Rhipicephalus bursa	Rhipicephalus	Bos taurus	Bos	Bovidae	Artiodactyla	Italy	ITG1	37.57	14.27
Rhipicephalus sanguineus group	Rhipicephalus	Bos taurus	Bos	Bovidae	Artiodactyla	Italy	ITG1	37.57	14.27
Rhipicephalus sanguineus group	Rhipicephalus	Capra hircus	Capra	Ovidae	Artiodactyla	Turkey	TR61	37.59	30.45
Rhipicephalus sanguineus group	Rhipicephalus	Ovis aries	Ovis	Ovidae	Artiodactyla	Turkey	TR61	37.59	30.45
Rhipicephalus bursa	Rhipicephalus	Cervus elaphus	Cervus	Ovidae	Artiodactyla	Spain	ES61	37.60	-6.53
Rhipicephalus bursa	Rhipicephalus	Cervus elaphus	Cervus	Ovidae	Artiodactyla	Spain	ES61	37.60	-5.82
Hyalomma marginatum	Hyalomma	Bos taurus	Bos	Bovidae	Artiodactyla	Italy	ITG1	37.62	13.25
Rhipicephalus sanguineus group	Rhipicephalus	Bos taurus	Bos	Bovidae	Artiodactyla	Italy	ITG1	37.62	13.25
Dermacentor marginatus	Dermacentor	Ovis aries	Ovis	Ovidae	Artiodactyla	Greece	GR25	37.63	21.90
Rhipicephalus sanguineus group	Rhipicephalus	Canis familiaris	Canis	Canidae	Carnivora	Italy	ITG1	37.63	13.48
Rhipicephalus sanguineus group	Rhipicephalus	Canis familiaris	Canis	Canidae	Carnivora	Portugal	PT18	37.63	-7.67
Rhipicephalus sanguineus group	Rhipicephalus	Erinaceus europaeus	Erinaceus	Erinaceidae	Erinaceomorpha	Portugal	PT18	37.63	-7.67
Rhipicephalus sanguineus group	Rhipicephalus	Capra hircus	Capra	Ovidae	Artiodactyla	Portugal	PT18	37.63	-7.67
Rhipicephalus sanguineus group	Rhipicephalus	Ovis aries	Ovis	Ovidae	Artiodactyla	Portugal	PT18	37.63	-7.67
Dermacentor marginatus	Dermacentor	Ovis aries	Ovis	Ovidae	Artiodactyla	Turkey	TR61	37.64	30.09
Dermacentor marginatus	Dermacentor	Capra hircus	Capra	Ovidae	Artiodactyla	Turkey	TR61	37.64	30.33
Dermacentor marginatus	Dermacentor	Ovis aries	Ovis	Ovidae	Artiodactyla	Turkey	TR61	37.64	30.33
Rhipicephalus sanguineus group	Rhipicephalus	Ovis aries	Ovis	Ovidae	Artiodactyla	Turkey	TR61	37.64	30.33
Haemaphysalis punctata	Haemaphysalis	Alectoris rufa	Alectoris	Phasianidae	Galliformes	Spain	ES61	37.65	-6.88
Hyalomma marginatum	Hyalomma	Bos taurus	Bos	Bovidae	Artiodactyla	Spain	ES61	37.67	-5.98
Rhipicephalus bursa	Rhipicephalus	Bos taurus	Bos	Bovidae	Artiodactyla	Spain	ES61	37.67	-5.98
Rhipicephalus sanguineus group	Rhipicephalus	Canis familiaris	Canis	Canidae	Carnivora	Spain	ES61	37.67	-5.98
Dermacentor marginatus	Dermacentor	Bos taurus	Bos	Bovidae	Artiodactyla	Turkey	TR61	37.68	29.85
Rhipicephalus annulatus	Rhipicephalus	Bos taurus	Bos	Bovidae	Artiodactyla	Turkey	TR61	37.68	29.85
Rhipicephalus sanguineus group	Rhipicephalus	Bos taurus	Bos	Bovidae	Artiodactyla	Turkey	TR61	37.68	29.85
Rhipicephalus sanguineus group	Rhipicephalus	Ovis aries	Ovis	Ovidae	Artiodactyla	Turkey	TR61	37.68	29.85
Rhipicephalus sanguineus group	Rhipicephalus	Canis familiaris	Canis	Canidae	Carnivora	Italy	ITG1	37.68	13.02
Rhipicephalus sanguineus group	Rhipicephalus	Ovis aries	Ovis	Ovidae	Artiodactyla	Turkey	TR61	37.70	30.35
Rhipicephalus sanguineus group	Rhipicephalus	Canis familiaris	Canis	Canidae	Carnivora	Spain	ES61	37.72	-5.35
Rhipicephalus sanguineus group	Rhipicephalus	Bos taurus	Bos	Bovidae	Artiodactyla	Turkey	TR61	37.72	30.29
Rhipicephalus sanguineus group	Rhipicephalus	Canis familiaris	Canis	Canidae	Carnivora	Italy	ITG1	37.78	14.10
Haemaphysalis punctata	Haemaphysalis	Cervus elaphus	Cervus	Ovidae	Artiodactyla	Spain	ES61	37.80	-5.10
Rhipicephalus bursa	Rhipicephalus	Cervus elaphus	Cervus	Ovidae	Artiodactyla	Spain	ES61	37.80	-5.02
Rhipicephalus bursa	Rhipicephalus	Cervus elaphus	Cervus	Ovidae	Artiodactyla	Spain	ES61	37.80	-5.10
Rhipicephalus sanguineus group	Rhipicephalus	Canis familiaris	Canis	Canidae	Carnivora	Italy	ITG1	37.80	12.43
Haemaphysalis punctata	Haemaphysalis	Ovis aries	Ovis	Ovidae	Artiodactyla	Italy	ITG1	37.82	13.85
Haemaphysalis sulcata	Haemaphysalis	Ovis musimon	Ovis	Ovidae	Artiodactyla	Spain	ES61	37.82	-2.53
Ixodes ricinus	Ixodes	Ovis aries	Ovis	Ovidae	Artiodactyla	Italy	ITG1	37.82	13.85
Rhipicephalus bursa	Rhipicephalus	Dama dama	Dama	Ovidae	Artiodactyla	Spain	ES61	37.82	-2.53
Rhipicephalus bursa	Rhipicephalus	Ovis aries	Ovis	Ovidae	Artiodactyla	Italy	ITG1	37.82	13.72
Rhipicephalus bursa	Rhipicephalus	Ovis aries	Ovis	Ovidae	Artiodactyla	Italy	ITG1	37.82	13.85
Rhipicephalus bursa	Rhipicephalus	Ovis musimon	Ovis	Ovidae	Artiodactyla	Spain	ES61	37.82	-2.53
Rhipicephalus sanguineus group	Rhipicephalus	Canis familiaris	Canis	Canidae	Carnivora	Italy	ITG1	37.82	13.57
Rhipicephalus sanguineus group	Rhipicephalus	Ovis aries	Ovis	Ovidae	Artiodactyla	Italy	ITG1	37.82	13.72
Rhipicephalus sanguineus group	Rhipicephalus	Ovis aries	Ovis	Ovidae	Artiodactyla	Italy	ITG1	37.82	13.85
Rhipicephalus sanguineus group	Rhipicephalus	Sus scrofa	Sus	Suidae	Artiodactyla	Italy	ITG1	37.82	14.00
Dermacentor marginatus	Dermacentor	Ovis musimon	Ovis	Ovidae	Artiodactyla	Spain	ES61	37.83	-5.23
Haemaphysalis punctata	Haemaphysalis	Ovis aries	Ovis	Ovidae	Artiodactyla	Italy	ITG1	37.83	12.67
Haemaphysalis sulcata	Haemaphysalis	Ovis aries	Ovis	Ovidae	Artiodactyla	Italy	ITG1	37.83	12.67
Haemaphysalis sulcata	Haemaphysalis	Ovis musimon	Ovis	Ovidae	Artiodactyla	Spain	ES61	37.83	-5.23
Hyalomma marginatum	Hyalomma	Sus scrofa	Sus	Suidae	Artiodactyla	Italy	ITG1	37.83	12.67
Ixodes ricinus	Ixodes	Ovis musimon	Ovis	Ovidae	Artiodactyla	Spain	ES61	37.83	-5.23
Rhipicephalus bursa	Rhipicephalus	Bos taurus	Bos	Bovidae	Artiodactyla	Spain	ES61	37.83	-5.42
Rhipicephalus sanguineus group	Rhipicephalus	Canis familiaris	Canis	Canidae	Carnivora	Italy	ITG1	37.83	12.67
Rhipicephalus sanguineus group	Rhipicephalus	Sus scrofa	Sus	Suidae	Artiodactyla	Italy	ITG1	37.83	12.67
Haemaphysalis punctata	Haemaphysalis	Ovis aries	Ovis	Ovidae	Artiodactyla	Italy	ITG1	37.85	13.77
Rhipicephalus bursa	Rhipicephalus	Vulpes vulpes	Vulpes	Canidae	Carnivora	Italy	ITG1	37.85	13.77
Rhipicephalus bursa	Rhipicephalus	Ovis aries	Ovis	Ovidae	Artiodactyla	Italy	ITG1	37.85	13.77
Rhipicephalus sanguineus group	Rhipicephalus	Vulpes vulpes	Vulpes	Canidae	Carnivora	Italy	ITG1	37.85	13.77
Rhipicephalus sanguineus group	Rhipicephalus	Ovis aries	Ovis	Ovidae	Artiodactyla	Italy	ITG1	37.85	13.77
Haemaphysalis punctata	Haemaphysalis	Ovis aries	Ovis	Ovidae	Artiodactyla	Italy	ITG1	37.87	13.97
Hyalomma marginatum	Hyalomma	Bos taurus	Bos	Bovidae	Artiodactyla	Spain	ES61	37.87	-5.62
Rhipicephalus bursa	Rhipicephalus	Bos taurus	Bos	Bovidae	Artiodactyla	Italy	ITG1	37.87	13.97
Rhipicephalus bursa	Rhipicephalus	Bos taurus	Bos	Bovidae	Artiodactyla	Spain	ES61	37.87	-5.62
Rhipicephalus bursa	Rhipicephalus	Capra hircus	Capra	Ovidae	Artiodactyla	Italy	ITG1	37.87	13.97
Rhipicephalus bursa	Rhipicephalus	Ovis aries	Ovis	Ovidae	Artiodactyla	Italy	ITG1	37.87	13.97
Rhipicephalus sanguineus group	Rhipicephalus	Canis familiaris	Canis	Canidae	Carnivora	Italy	ITG1	37.87	13.97
Hyalomma marginatum	Hyalomma	Bos taurus	Bos	Bovidae	Artiodactyla	Spain	ES61	37.88	-4.77
Rhipicephalus bursa	Rhipicephalus	Cervus elaphus	Cervus	Ovidae	Artiodactyla	Spain	ES61	37.88	-4.77
Rhipicephalus sanguineus group	Rhipicephalus	Canis familiaris	Canis	Canidae	Carnivora	Spain	ES61	37.90	-3.22
Hyalomma anatolicum	Hyalomma	Bos taurus	Bos	Bovidae	Artiodactyla	Turkey	TRC2	37.91	40.22
Dermacentor marginatus	Dermacentor	Capra hispanica	Capra	Ovidae	Artiodactyla	Spain	ES61	37.92	-3.00
Dermacentor marginatus	Dermacentor	Ovis musimon	Ovis	Ovidae	Artiodactyla	Spain	ES61	37.92	-3.00
Haemaphysalis punctata	Haemaphysalis	Ovis musimon	Ovis	Ovidae	Artiodactyla	Spain	ES61	37.92	-3.00
Haemaphysalis sulcata	Haemaphysalis	Capra hispanica	Capra	Ovidae	Artiodactyla	Spain	ES61	37.92	-3.00
Haemaphysalis sulcata	Haemaphysalis	Ovis musimon	Ovis	Ovidae	Artiodactyla	Spain	ES61	37.92	-3.00
Ixodes ricinus	Ixodes	Capra hispanica	Capra	Ovidae	Artiodactyla	Spain	ES61	37.92	-3.00
Ixodes ricinus	Ixodes	Ovis musimon	Ovis	Ovidae	Artiodactyla	Spain	ES61	37.92	-3.00
Rhipicephalus bursa	Rhipicephalus	Bos taurus	Bos	Bovidae	Artiodactyla	Italy	ITG1	37.92	13.53
Rhipicephalus bursa	Rhipicephalus	Capra hispanica	Capra	Ovidae	Artiodactyla	Spain	ES61	37.92	-3.00
Rhipicephalus bursa	Rhipicephalus	Ovis musimon	Ovis	Ovidae	Artiodactyla	Spain	ES61	37.92	-3.00
Rhipicephalus sanguineus group	Rhipicephalus	Bos taurus	Bos	Bovidae	Artiodactyla	Italy	ITG1	37.92	13.53
Rhipicephalus sanguineus group	Rhipicephalus	Canis familiaris	Canis	Canidae	Carnivora	Portugal	PT18	37.92	-8.73
Rhipicephalus bursa	Rhipicephalus	Cervus elaphus	Cervus	Ovidae	Artiodactyla	Spain	ES61	37.93	-5.75
Rhipicephalus bursa	Rhipicephalus	Ovis aries	Ovis	Ovidae	Artiodactyla	Italy	ITG1	37.93	13.67
Rhipicephalus sanguineus group	Rhipicephalus	Canis familiaris	Canis	Canidae	Carnivora	Greece	GR30	37.93	23.68
Rhipicephalus sanguineus group	Rhipicephalus	Canis familiaris	Canis	Canidae	Carnivora	Portugal	PT18	37.93	-7.78
Rhipicephalus sanguineus group	Rhipicephalus	Ovis aries	Ovis	Ovidae	Artiodactyla	Italy	ITG1	37.93	13.67
Haemaphysalis sulcata	Haemaphysalis	Ovis aries	Ovis	Ovidae	Artiodactyla	Greece	GR30	37.97	23.48
Dermacentor marginatus	Dermacentor	Canis familiaris	Canis	Canidae	Carnivora	Greece	GR30	37.98	23.73
Haemaphysalis sulcata	Haemaphysalis	Ovis aries	Ovis	Ovidae	Artiodactyla	Italy	ITG1	37.98	12.97
Hyalomma marginatum	Hyalomma	Bos taurus	Bos	Bovidae	Artiodactyla	Spain	ES61	37.98	-4.28
Hyalomma marginatum	Hyalomma	Ovis aries	Ovis	Ovidae	Artiodactyla	Italy	ITG1	37.98	12.97
Rhipicephalus bursa	Rhipicephalus	Bos taurus	Bos	Bovidae	Artiodactyla	Greece	GR30	37.98	23.73
Rhipicephalus bursa	Rhipicephalus	Cervus elaphus	Cervus	Ovidae	Artiodactyla	Spain	ES61	37.98	-4.28
Rhipicephalus sanguineus group	Rhipicephalus	Canis familiaris	Canis	Canidae	Carnivora	Italy	ITG1	37.98	12.97
Rhipicephalus sanguineus group	Rhipicephalus	Canis familiaris	Canis	Canidae	Carnivora	Italy	ITG1	37.98	12.55
Dermacentor marginatus	Dermacentor	Cervus elaphus	Cervus	Ovidae	Artiodactyla	Spain	ES61	38.00	-4.80
Ixodes ricinus	Ixodes	Cervus elaphus	Cervus	Ovidae	Artiodactyla	Spain	ES61	38.00	-4.80
Rhipicephalus sanguineus group	Rhipicephalus	Canis familiaris	Canis	Canidae	Carnivora	Portugal	PT18	38.00	-8.30
Dermacentor marginatus	Dermacentor	Cervus elaphus	Cervus	Ovidae	Artiodactyla	Spain	ES61	38.02	-4.38
Haemaphysalis sulcata	Haemaphysalis	Cervus elaphus	Cervus	Ovidae	Artiodactyla	Spain	ES61	38.02	-4.38
Hyalomma marginatum	Hyalomma	Erinaceus europaeus	Erinaceus	Erinaceidae	Erinaceomorpha	Italy	ITG1	38.02	15.13
Rhipicephalus bursa	Rhipicephalus	Cervus elaphus	Cervus	Ovidae	Artiodactyla	Spain	ES61	38.02	-4.38
Rhipicephalus sanguineus group	Rhipicephalus	Canis familiaris	Canis	Canidae	Carnivora	Italy	ITG1	38.02	12.88
Rhipicephalus sanguineus group	Rhipicephalus	Canis familiaris	Canis	Canidae	Carnivora	Spain	ES61	38.02	-3.37
Dermacentor marginatus	Dermacentor	Cervus elaphus	Cervus	Ovidae	Artiodactyla	Spain	ES61	38.03	-4.52
Rhipicephalus bursa	Rhipicephalus	Cervus elaphus	Cervus	Ovidae	Artiodactyla	Spain	ES61	38.03	-4.52
Rhipicephalus sanguineus group	Rhipicephalus	Canis familiaris	Canis	Canidae	Carnivora	Portugal	PT18	38.03	-8.28
Dermacentor marginatus	Dermacentor	Cervus elaphus	Cervus	Ovidae	Artiodactyla	Spain	ES61	38.05	-4.07
Ixodes ricinus	Ixodes	Cervus elaphus	Cervus	Ovidae	Artiodactyla	Spain	ES61	38.05	-4.07
Ixodes ricinus	Ixodes	Sus scrofa ferus	Sus	Suidae	Artiodactyla	Spain	ES61	38.05	-4.07
Rhipicephalus bursa	Rhipicephalus	Cervus elaphus	Cervus	Ovidae	Artiodactyla	Spain	ES61	38.05	-4.07
Rhipicephalus bursa	Rhipicephalus	Cervus elaphus	Cervus	Ovidae	Artiodactyla	Spain	ES61	38.05	-4.17
Dermacentor marginatus	Dermacentor	Cervus elaphus	Cervus	Ovidae	Artiodactyla	Spain	ES61	38.08	-5.02
Dermacentor marginatus	Dermacentor	Ovis musimon	Ovis	Ovidae	Artiodactyla	Spain	ES61	38.08	-5.02
Haemaphysalis sulcata	Haemaphysalis	Ovis aries	Ovis	Ovidae	Artiodactyla	Greece	GR23	38.08	22.27
Hyalomma marginatum	Hyalomma	Bos taurus	Bos	Bovidae	Artiodactyla	Spain	ES43	38.08	-6.27
Rhipicephalus bursa	Rhipicephalus	Bos taurus	Bos	Bovidae	Artiodactyla	Greece	GR30	38.08	23.50
Rhipicephalus bursa	Rhipicephalus	Bos taurus	Bos	Bovidae	Artiodactyla	Spain	ES43	38.08	-6.27
Rhipicephalus bursa	Rhipicephalus	Canis familiaris	Canis	Canidae	Carnivora	Greece	GR30	38.08	23.50
Rhipicephalus bursa	Rhipicephalus	Equus asinus	Equus	Equidae	Perissodactyla	Greece	GR30	38.08	23.50
Rhipicephalus bursa	Rhipicephalus	Equus caballus	Equus	Equidae	Perissodactyla	Greece	GR30	38.08	23.50
Rhipicephalus bursa	Rhipicephalus	Lepus europaeus	Lepus	Leporidae	Lagomoprha	Greece	GR30	38.08	23.50
Rhipicephalus bursa	Rhipicephalus	Capra hircus	Capra	Ovidae	Artiodactyla	Greece	GR23	38.08	22.27
Rhipicephalus bursa	Rhipicephalus	Capra hircus	Capra	Ovidae	Artiodactyla	Greece	GR30	38.08	23.50
Rhipicephalus bursa	Rhipicephalus	Cervus elaphus	Cervus	Ovidae	Artiodactyla	Spain	ES61	38.08	-5.02
Rhipicephalus bursa	Rhipicephalus	Ovis aries	Ovis	Ovidae	Artiodactyla	Greece	GR23	38.08	22.27
Rhipicephalus bursa	Rhipicephalus	Ovis aries	Ovis	Ovidae	Artiodactyla	Greece	GR30	38.08	23.50
Rhipicephalus bursa	Rhipicephalus	Ovis musimon	Ovis	Ovidae	Artiodactyla	Spain	ES61	38.08	-5.02
Haemaphysalis punctata	Haemaphysalis	Bos taurus	Bos	Bovidae	Artiodactyla	Greece	GR30	38.10	23.88
Hyalomma marginatum	Hyalomma	Bos taurus	Bos	Bovidae	Artiodactyla	Spain	ES61	38.10	-3.77
Rhipicephalus bursa	Rhipicephalus	Bos taurus	Bos	Bovidae	Artiodactyla	Spain	ES61	38.10	-3.77
Dermacentor marginatus	Dermacentor	Canis familiaris	Canis	Canidae	Carnivora	Italy	ITG1	38.12	13.37
Haemaphysalis punctata	Haemaphysalis	Ovis musimon	Ovis	Ovidae	Artiodactyla	Spain	ES61	38.12	-2.55
Haemaphysalis sulcata	Haemaphysalis	Ovis musimon	Ovis	Ovidae	Artiodactyla	Spain	ES61	38.12	-2.55
Rhipicephalus sanguineus group	Rhipicephalus	Canis familiaris	Canis	Canidae	Carnivora	Italy	ITG1	38.12	13.37
Rhipicephalus sanguineus group	Rhipicephalus	Canis familiaris	Canis	Canidae	Carnivora	Spain	ES61	38.12	-3.08
Rhipicephalus sanguineus group	Rhipicephalus	Canis familiaris	Canis	Canidae	Carnivora	Italy	ITG1	38.13	13.18
Dermacentor marginatus	Dermacentor	Sus scrofa ferus	Sus	Suidae	Artiodactyla	Spain	ES61	38.15	-3.93
Dermacentor marginatus	Dermacentor	Martes foina	Martes	Mustelidae	Carnivora	Portugal	PT18	38.17	-8.57
Dermacentor marginatus	Dermacentor	Capra hircus	Capra	Ovidae	Artiodactyla	Greece	GR30	38.17	23.33
Haemaphysalis punctata	Haemaphysalis	Capra hircus	Capra	Ovidae	Artiodactyla	Greece	GR30	38.17	23.33
Haemaphysalis punctata	Haemaphysalis	Ovis aries	Ovis	Ovidae	Artiodactyla	Portugal	PT18	38.17	-8.57
Hyalomma marginatum	Hyalomma	Bos taurus	Bos	Bovidae	Artiodactyla	Spain	ES61	38.17	-3.77
Ixodes ricinus	Ixodes	Herpestes ichneumon	Herpestes	Herpestidae	Carnivora	Portugal	PT18	38.17	-8.58
Ixodes ricinus	Ixodes	Martes foina	Martes	Mustelidae	Carnivora	Portugal	PT18	38.17	-8.58
Rhipicephalus bursa	Rhipicephalus	Bos taurus	Bos	Bovidae	Artiodactyla	Spain	ES61	38.17	-3.77
Rhipicephalus bursa	Rhipicephalus	Cervus elaphus	Cervus	Ovidae	Artiodactyla	Spain	ES61	38.17	-3.77
Rhipicephalus sanguineus group	Rhipicephalus	Bos taurus	Bos	Bovidae	Artiodactyla	Italy	ITF6	38.17	15.92
Rhipicephalus sanguineus group	Rhipicephalus	Herpestes ichneumon	Herpestes	Herpestidae	Carnivora	Portugal	PT18	38.17	-8.57
Rhipicephalus sanguineus group	Rhipicephalus	Herpestes ichneumon	Herpestes	Herpestidae	Carnivora	Portugal	PT18	38.17	-8.58
Rhipicephalus sanguineus group	Rhipicephalus	Mus spretus	Mus	Muridae	Rodentia	Portugal	PT18	38.17	-8.58
Rhipicephalus sanguineus group	Rhipicephalus	Martes foina	Martes	Mustelidae	Carnivora	Portugal	PT18	38.17	-8.57
Rhipicephalus sanguineus group	Rhipicephalus	Martes foina	Martes	Mustelidae	Carnivora	Portugal	PT18	38.17	-8.58
Hyalomma marginatum	Hyalomma	Bos taurus	Bos	Bovidae	Artiodactyla	Turkey	TR72	38.17	35.80
Rhipicephalus sanguineus group	Rhipicephalus	Bos taurus	Bos	Bovidae	Artiodactyla	Turkey	TR72	38.17	35.80
Dermacentor marginatus	Dermacentor	Cervus elaphus	Cervus	Ovidae	Artiodactyla	Spain	ES42	38.18	-2.32
Hyalomma marginatum	Hyalomma	Bos taurus	Bos	Bovidae	Artiodactyla	Spain	ES61	38.18	-3.68
Rhipicephalus bursa	Rhipicephalus	Bos taurus	Bos	Bovidae	Artiodactyla	Spain	ES61	38.18	-3.68
Rhipicephalus bursa	Rhipicephalus	Cervus elaphus	Cervus	Ovidae	Artiodactyla	Spain	ES42	38.18	-2.32
Rhipicephalus sanguineus group	Rhipicephalus	Canis familiaris	Canis	Canidae	Carnivora	Italy	ITF6	38.18	16.17
Rhipicephalus bursa	Rhipicephalus	Cervus elaphus	Cervus	Ovidae	Artiodactyla	Spain	ES61	38.20	-5.15
Hyalomma marginatum	Hyalomma	Bos taurus	Bos	Bovidae	Artiodactyla	Portugal	PT18	38.22	-7.55
Hyalomma marginatum	Hyalomma	Bos taurus	Bos	Bovidae	Artiodactyla	Turkey	TR72	38.22	35.80
Hyalomma marginatum	Hyalomma	Sus scrofa ferus	Sus	Suidae	Artiodactyla	Portugal	PT18	38.22	-7.53
Rhipicephalus bursa	Rhipicephalus	Bos taurus	Bos	Bovidae	Artiodactyla	Italy	ITF6	38.22	16.20
Rhipicephalus bursa	Rhipicephalus	Bos taurus	Bos	Bovidae	Artiodactyla	Portugal	PT18	38.22	-7.55
Rhipicephalus bursa	Rhipicephalus	Ovis aries	Ovis	Ovidae	Artiodactyla	Italy	ITF6	38.22	16.20
Rhipicephalus sanguineus group	Rhipicephalus	Bos taurus	Bos	Bovidae	Artiodactyla	Italy	ITF6	38.22	16.20
Rhipicephalus sanguineus group	Rhipicephalus	Canis familiaris	Canis	Canidae	Carnivora	Italy	ITF6	38.22	16.20
Rhipicephalus sanguineus group	Rhipicephalus	Equus caballus	Equus	Equidae	Perissodactyla	Italy	ITF6	38.22	16.20
Rhipicephalus sanguineus group	Rhipicephalus	Ovis aries	Ovis	Ovidae	Artiodactyla	Italy	ITF6	38.22	16.20
Rhipicephalus sanguineus group	Rhipicephalus	Sus scrofa	Sus	Suidae	Artiodactyla	Italy	ITF6	38.22	16.20
Rhipicephalus sanguineus group	Rhipicephalus	Sus scrofa ferus	Sus	Suidae	Artiodactyla	Portugal	PT18	38.22	-7.53
Hyalomma marginatum	Hyalomma	Sus scrofa	Sus	Suidae	Artiodactyla	Spain	ES43	38.23	-6.02
Rhipicephalus sanguineus group	Rhipicephalus	Bos taurus	Bos	Bovidae	Artiodactyla	Turkey	TR72	38.24	35.14
Hyalomma marginatum	Hyalomma	Bos taurus	Bos	Bovidae	Artiodactyla	Spain	ES61	38.24	-3.50
Rhipicephalus bursa	Rhipicephalus	Cervus elaphus	Cervus	Ovidae	Artiodactyla	Spain	ES61	38.25	-3.62
Rhipicephalus sanguineus group	Rhipicephalus	Canis familiaris	Canis	Canidae	Carnivora	Greece	GR22	38.25	20.58
Rhipicephalus sanguineus group	Rhipicephalus	Canis familiaris	Canis	Canidae	Carnivora	Spain	ES61	38.25	-3.62
Rhipicephalus sanguineus group	Rhipicephalus	Ovis aries	Ovis	Ovidae	Artiodactyla	Greece	GR22	38.25	20.58
Dermacentor marginatus	Dermacentor	Cervus elaphus	Cervus	Ovidae	Artiodactyla	Spain	ES61	38.27	-4.32
Rhipicephalus bursa	Rhipicephalus	Cervus elaphus	Cervus	Ovidae	Artiodactyla	Spain	ES61	38.27	-5.20
Rhipicephalus bursa	Rhipicephalus	Cervus elaphus	Cervus	Ovidae	Artiodactyla	Spain	ES61	38.27	-4.32
Dermacentor marginatus	Dermacentor	Sus scrofa ferus	Sus	Suidae	Artiodactyla	Portugal	PT18	38.28	-8.22
Haemaphysalis sulcata	Haemaphysalis	Cervus elaphus	Cervus	Ovidae	Artiodactyla	Spain	ES61	38.28	-3.27
Hyalomma marginatum	Hyalomma	Bos taurus	Bos	Bovidae	Artiodactyla	Portugal	PT18	38.28	-8.22
Rhipicephalus bursa	Rhipicephalus	Bos taurus	Bos	Bovidae	Artiodactyla	Portugal	PT18	38.28	-8.22
Rhipicephalus sanguineus group	Rhipicephalus	Capra hircus	Capra	Ovidae	Artiodactyla	Portugal	PT18	38.28	-8.22
Dermacentor marginatus	Dermacentor	Bos taurus	Bos	Bovidae	Artiodactyla	Turkey	TRB2	38.30	43.10
Dermacentor marginatus	Dermacentor	Cervus elaphus	Cervus	Ovidae	Artiodactyla	Spain	ES61	38.30	-3.03
Dermacentor marginatus	Dermacentor	Ovis aries	Ovis	Ovidae	Artiodactyla	Turkey	TRB2	38.30	43.10
Dermacentor marginatus	Dermacentor	Sus scrofa ferus	Sus	Suidae	Artiodactyla	Portugal	PT18	38.30	-8.22
Hyalomma marginatum	Hyalomma	Bos taurus	Bos	Bovidae	Artiodactyla	Portugal	PT18	38.30	-8.23
Hyalomma marginatum	Hyalomma	Lepus capensis	Lepus	Leporidae	Lagomoprha	Portugal	PT18	38.30	-7.70
Hyalomma marginatum	Hyalomma	Sus scrofa	Sus	Suidae	Artiodactyla	Portugal	PT18	38.30	-8.22
Ixodes ricinus	Ixodes	Sus scrofa ferus	Sus	Suidae	Artiodactyla	Portugal	PT18	38.30	-8.22
Rhipicephalus bursa	Rhipicephalus	Bos taurus	Bos	Bovidae	Artiodactyla	Portugal	PT18	38.30	-8.23
Rhipicephalus bursa	Rhipicephalus	Bos taurus	Bos	Bovidae	Artiodactyla	Turkey	TRB2	38.30	43.10
Rhipicephalus bursa	Rhipicephalus	Ovis aries	Ovis	Ovidae	Artiodactyla	Turkey	TRB2	38.30	43.10
Rhipicephalus sanguineus group	Rhipicephalus	Bos taurus	Bos	Bovidae	Artiodactyla	Turkey	TRB2	38.30	43.10
Rhipicephalus sanguineus group	Rhipicephalus	Ovis aries	Ovis	Ovidae	Artiodactyla	Turkey	TRB2	38.30	43.10
Hyalomma marginatum	Hyalomma	Bos taurus	Bos	Bovidae	Artiodactyla	Italy	ITF6	38.32	16.08
Hyalomma marginatum	Hyalomma	Equus caballus	Equus	Equidae	Perissodactyla	Italy	ITF6	38.32	16.08
Rhipicephalus bursa	Rhipicephalus	Bos taurus	Bos	Bovidae	Artiodactyla	Italy	ITF6	38.32	16.08
Rhipicephalus bursa	Rhipicephalus	Cervus elaphus	Cervus	Ovidae	Artiodactyla	Spain	ES61	38.32	-5.28
Rhipicephalus sanguineus group	Rhipicephalus	Bos taurus	Bos	Bovidae	Artiodactyla	Italy	ITF6	38.32	16.08
Dermacentor marginatus	Dermacentor	Cervus elaphus	Cervus	Ovidae	Artiodactyla	Spain	ES61	38.33	-3.73
Dermacentor marginatus	Dermacentor	Cervus elaphus	Cervus	Ovidae	Artiodactyla	Spain	ES61	38.33	-3.10
Dermacentor marginatus	Dermacentor	Cervus elaphus	Cervus	Ovidae	Artiodactyla	Spain	ES61	38.33	-4.63
Dermacentor marginatus	Dermacentor	Sus scrofa ferus	Sus	Suidae	Artiodactyla	Spain	ES61	38.33	-3.73
Dermacentor marginatus	Dermacentor	Sus scrofa ferus	Sus	Suidae	Artiodactyla	Spain	ES61	38.33	-4.63
Hyalomma marginatum	Hyalomma	Bos taurus	Bos	Bovidae	Artiodactyla	Spain	ES61	38.33	-3.53
Hyalomma marginatum	Hyalomma	Bos taurus	Bos	Bovidae	Artiodactyla	Spain	ES61	38.33	-4.63
Rhipicephalus bursa	Rhipicephalus	Bos taurus	Bos	Bovidae	Artiodactyla	Spain	ES61	38.33	-3.53
Rhipicephalus bursa	Rhipicephalus	Cervus elaphus	Cervus	Ovidae	Artiodactyla	Spain	ES61	38.33	-3.10
Rhipicephalus bursa	Rhipicephalus	Cervus elaphus	Cervus	Ovidae	Artiodactyla	Spain	ES61	38.33	-4.63
Dermacentor marginatus	Dermacentor	Bos taurus	Bos	Bovidae	Artiodactyla	Portugal	PT18	38.35	-8.53
Dermacentor marginatus	Dermacentor	Ovis aries	Ovis	Ovidae	Artiodactyla	Turkey	TR52	38.35	31.42
Haemaphysalis punctata	Haemaphysalis	Bos taurus	Bos	Bovidae	Artiodactyla	Portugal	PT18	38.35	-8.53
Hyalomma marginatum	Hyalomma	Bos taurus	Bos	Bovidae	Artiodactyla	Portugal	PT18	38.35	-8.57
Hyalomma marginatum	Hyalomma	Bos taurus	Bos	Bovidae	Artiodactyla	Portugal	PT18	38.35	-8.53
Rhipicephalus bursa	Rhipicephalus	Bos taurus	Bos	Bovidae	Artiodactyla	Portugal	PT18	38.35	-8.57
Rhipicephalus bursa	Rhipicephalus	Bos taurus	Bos	Bovidae	Artiodactyla	Portugal	PT18	38.35	-8.53
Rhipicephalus sanguineus group	Rhipicephalus	Bos taurus	Bos	Bovidae	Artiodactyla	Portugal	PT18	38.35	-8.53
Hyalomma marginatum	Hyalomma	Bos taurus	Bos	Bovidae	Artiodactyla	Turkey	TR31	38.35	26.74
Dermacentor marginatus	Dermacentor	Bos taurus	Bos	Bovidae	Artiodactyla	Portugal	PT18	38.37	-8.50
Dermacentor marginatus	Dermacentor	Cervus elaphus	Cervus	Ovidae	Artiodactyla	Spain	ES61	38.37	-3.07
Dermacentor marginatus	Dermacentor	Sus scrofa ferus	Sus	Suidae	Artiodactyla	Portugal	PT18	38.37	-8.35
Hyalomma marginatum	Hyalomma	Bos taurus	Bos	Bovidae	Artiodactyla	Portugal	PT18	38.37	-8.50
Hyalomma marginatum	Hyalomma	Lepus capensis	Lepus	Leporidae	Lagomoprha	Portugal	PT18	38.37	-8.50
Ixodes ricinus	Ixodes	Sus scrofa ferus	Sus	Suidae	Artiodactyla	Portugal	PT18	38.37	-8.35
Rhipicephalus bursa	Rhipicephalus	Bos taurus	Bos	Bovidae	Artiodactyla	Portugal	PT18	38.37	-8.50
Rhipicephalus bursa	Rhipicephalus	Cervus elaphus	Cervus	Ovidae	Artiodactyla	Spain	ES61	38.37	-3.07
Rhipicephalus sanguineus group	Rhipicephalus	Bos taurus	Bos	Bovidae	Artiodactyla	Portugal	PT18	38.37	-8.50
Rhipicephalus sanguineus group	Rhipicephalus	Vulpes vulpes	Vulpes	Canidae	Carnivora	Portugal	PT18	38.37	-8.50
Rhipicephalus sanguineus group	Rhipicephalus	Ovis aries	Ovis	Ovidae	Artiodactyla	Portugal	PT18	38.37	-8.50
Dermacentor marginatus	Dermacentor	Cervus elaphus	Cervus	Ovidae	Artiodactyla	Spain	ES61	38.38	-5.00
Hyalomma marginatum	Hyalomma	Bos taurus	Bos	Bovidae	Artiodactyla	Portugal	PT18	38.38	-8.42
Hyalomma marginatum	Hyalomma	Bos taurus	Bos	Bovidae	Artiodactyla	Portugal	PT18	38.38	-8.43
Hyalomma marginatum	Hyalomma	Lepus capensis	Lepus	Leporidae	Lagomoprha	Portugal	PT18	38.38	-8.42
Rhipicephalus bursa	Rhipicephalus	Cervus elaphus	Cervus	Ovidae	Artiodactyla	Spain	ES61	38.38	-5.00
Rhipicephalus sanguineus group	Rhipicephalus	Bos taurus	Bos	Bovidae	Artiodactyla	Italy	ITF6	38.38	16.40
Rhipicephalus sanguineus group	Rhipicephalus	Bos taurus	Bos	Bovidae	Artiodactyla	Portugal	PT18	38.38	-8.43
Rhipicephalus sanguineus group	Rhipicephalus	Equus asinus	Equus	Equidae	Perissodactyla	Italy	ITF6	38.38	16.40
Rhipicephalus sanguineus group	Rhipicephalus	Herpestes ichneumon	Herpestes	Herpestidae	Carnivora	Portugal	PT18	38.38	-8.42
Dermacentor marginatus	Dermacentor	Cervus elaphus	Cervus	Ovidae	Artiodactyla	Spain	ES61	38.40	-5.35
Dermacentor marginatus	Dermacentor	Sus scrofa ferus	Sus	Suidae	Artiodactyla	Portugal	PT18	38.40	-8.33
Hyalomma marginatum	Hyalomma	Bos taurus	Bos	Bovidae	Artiodactyla	Portugal	PT18	38.40	-8.43
Ixodes ricinus	Ixodes	Sus scrofa ferus	Sus	Suidae	Artiodactyla	Portugal	PT18	38.40	-8.33
Ixodes ricinus	Ixodes	Sus scrofa ferus	Sus	Suidae	Artiodactyla	Portugal	PT18	38.40	-8.20
Rhipicephalus bursa	Rhipicephalus	Bos taurus	Bos	Bovidae	Artiodactyla	Portugal	PT18	38.40	-8.43
Rhipicephalus sanguineus group	Rhipicephalus	Bos taurus	Bos	Bovidae	Artiodactyla	Portugal	PT18	38.40	-8.43
Rhipicephalus sanguineus group	Rhipicephalus	Canis familiaris	Canis	Canidae	Carnivora	Portugal	PT18	38.40	-8.40
Rhipicephalus sanguineus group	Rhipicephalus	Sus scrofa ferus	Sus	Suidae	Artiodactyla	Portugal	PT18	38.40	-8.33
Dermacentor marginatus	Dermacentor	Bos taurus	Bos	Bovidae	Artiodactyla	Turkey	TR31	38.42	27.15
Dermacentor marginatus	Dermacentor	Capra hircus	Capra	Ovidae	Artiodactyla	Turkey	TR31	38.42	27.15
Dermacentor marginatus	Dermacentor	Ovis aries	Ovis	Ovidae	Artiodactyla	Turkey	TR31	38.42	27.15
Dermacentor marginatus	Dermacentor	Sus scrofa ferus	Sus	Suidae	Artiodactyla	Portugal	PT18	38.42	-8.33
Hyalomma marginatum	Hyalomma	Ovis aries	Ovis	Ovidae	Artiodactyla	Spain	ES43	38.42	-6.42
Rhipicephalus bursa	Rhipicephalus	Ovis aries	Ovis	Ovidae	Artiodactyla	Spain	ES43	38.42	-6.42
Dermacentor marginatus	Dermacentor	Sus scrofa ferus	Sus	Suidae	Artiodactyla	Portugal	PT18	38.43	-8.35
Haemaphysalis punctata	Haemaphysalis	Ovis aries	Ovis	Ovidae	Artiodactyla	Greece	GR24	38.43	22.88
Hyalomma marginatum	Hyalomma	Equus caballus	Equus	Equidae	Perissodactyla	Greece	GR24	38.43	22.88
Rhipicephalus bursa	Rhipicephalus	Bos taurus	Bos	Bovidae	Artiodactyla	Greece	GR24	38.43	22.88
Rhipicephalus bursa	Rhipicephalus	Canis familiaris	Canis	Canidae	Carnivora	Greece	GR24	38.43	22.88
Rhipicephalus bursa	Rhipicephalus	Equus asinus	Equus	Equidae	Perissodactyla	Greece	GR24	38.43	22.88
Rhipicephalus bursa	Rhipicephalus	Equus caballus	Equus	Equidae	Perissodactyla	Greece	GR24	38.43	22.88
Rhipicephalus bursa	Rhipicephalus	Lepus europaeus	Lepus	Leporidae	Lagomoprha	Greece	GR24	38.43	22.88
Rhipicephalus bursa	Rhipicephalus	Capra hircus	Capra	Ovidae	Artiodactyla	Greece	GR24	38.43	22.88
Rhipicephalus bursa	Rhipicephalus	Ovis aries	Ovis	Ovidae	Artiodactyla	Greece	GR24	38.43	22.88
Rhipicephalus sanguineus group	Rhipicephalus	Canis familiaris	Canis	Canidae	Carnivora	Greece	GR24	38.43	22.88
Ixodes ricinus	Ixodes	Vulpes vulpes	Vulpes	Canidae	Carnivora	Portugal	PT18	38.45	-8.38
Rhipicephalus bursa	Rhipicephalus	Bos taurus	Bos	Bovidae	Artiodactyla	Spain	ES42	38.45	-2.05
Rhipicephalus bursa	Rhipicephalus	Bos taurus	Bos	Bovidae	Artiodactyla	Turkey	TRB1	38.45	39.31
Rhipicephalus bursa	Rhipicephalus	Capra hircus	Capra	Ovidae	Artiodactyla	Turkey	TRB1	38.45	39.31
Rhipicephalus bursa	Rhipicephalus	Ovis aries	Ovis	Ovidae	Artiodactyla	Turkey	TRB1	38.45	39.31
Rhipicephalus sanguineus group	Rhipicephalus	Bos taurus	Bos	Bovidae	Artiodactyla	Turkey	TRB1	38.45	39.31
Rhipicephalus sanguineus group	Rhipicephalus	Capra hircus	Capra	Ovidae	Artiodactyla	Turkey	TRB1	38.45	39.31
Rhipicephalus sanguineus group	Rhipicephalus	Ovis aries	Ovis	Ovidae	Artiodactyla	Turkey	TRB1	38.45	39.31
Hyalomma marginatum	Hyalomma	Equus caballus	Equus	Equidae	Perissodactyla	Italy	ITF6	38.47	15.95
Hyalomma marginatum	Hyalomma	Bos taurus	Bos	Bovidae	Artiodactyla	Portugal	PT18	38.48	-8.30
Ixodes ricinus	Ixodes	Cervus elaphus	Cervus	Ovidae	Artiodactyla	Spain	ES42	38.48	-4.45
Rhipicephalus bursa	Rhipicephalus	Capreolus capreolus	Capreolus	Ovidae	Artiodactyla	Spain	ES42	38.48	-4.45
Rhipicephalus bursa	Rhipicephalus	Cervus elaphus	Cervus	Ovidae	Artiodactyla	Spain	ES42	38.48	-4.45
Rhipicephalus annulatus	Rhipicephalus	Bos taurus	Bos	Bovidae	Artiodactyla	Turkey	TR72	38.50	36.12
Dermacentor marginatus	Dermacentor	Bos taurus	Bos	Bovidae	Artiodactyla	Turkey	TRB2	38.50	43.50
Dermacentor marginatus	Dermacentor	Ovis aries	Ovis	Ovidae	Artiodactyla	Turkey	TRB2	38.50	43.50
Rhipicephalus bursa	Rhipicephalus	Bos taurus	Bos	Bovidae	Artiodactyla	Greece	GR24	38.50	24.00
Rhipicephalus bursa	Rhipicephalus	Bos taurus	Bos	Bovidae	Artiodactyla	Turkey	TRB2	38.50	43.50
Rhipicephalus bursa	Rhipicephalus	Canis familiaris	Canis	Canidae	Carnivora	Greece	GR24	38.50	24.00
Rhipicephalus bursa	Rhipicephalus	Equus asinus	Equus	Equidae	Perissodactyla	Greece	GR24	38.50	24.00
Rhipicephalus bursa	Rhipicephalus	Equus caballus	Equus	Equidae	Perissodactyla	Greece	GR24	38.50	24.00
Rhipicephalus bursa	Rhipicephalus	Lepus europaeus	Lepus	Leporidae	Lagomoprha	Greece	GR24	38.50	24.00
Rhipicephalus bursa	Rhipicephalus	Capra hircus	Capra	Ovidae	Artiodactyla	Greece	GR24	38.50	24.00
Rhipicephalus bursa	Rhipicephalus	Ovis aries	Ovis	Ovidae	Artiodactyla	Greece	GR24	38.50	24.00
Rhipicephalus bursa	Rhipicephalus	Ovis aries	Ovis	Ovidae	Artiodactyla	Turkey	TRB2	38.50	43.50
Rhipicephalus sanguineus group	Rhipicephalus	Bos taurus	Bos	Bovidae	Artiodactyla	Turkey	TRB2	38.50	43.50
Rhipicephalus sanguineus group	Rhipicephalus	Canis familiaris	Canis	Canidae	Carnivora	Portugal	PT18	38.50	-8.65
Rhipicephalus sanguineus group	Rhipicephalus	Ovis aries	Ovis	Ovidae	Artiodactyla	Turkey	TRB2	38.50	43.50
Hyalomma marginatum	Hyalomma	Bos taurus	Bos	Bovidae	Artiodactyla	Turkey	TR72	38.51	35.33
Rhipicephalus annulatus	Rhipicephalus	Bos taurus	Bos	Bovidae	Artiodactyla	Turkey	TR72	38.51	35.33
Rhipicephalus bursa	Rhipicephalus	Bos taurus	Bos	Bovidae	Artiodactyla	Turkey	TR72	38.51	35.33
Rhipicephalus sanguineus group	Rhipicephalus	Bos taurus	Bos	Bovidae	Artiodactyla	Turkey	TR72	38.51	35.33
Hyalomma marginatum	Hyalomma	Bos taurus	Bos	Bovidae	Artiodactyla	Turkey	TR72	38.52	36.52
Hyalomma marginatum	Hyalomma	Bos taurus	Bos	Bovidae	Artiodactyla	Portugal	PT18	38.53	-8.90
Rhipicephalus sanguineus group	Rhipicephalus	Canis familiaris	Canis	Canidae	Carnivora	Portugal	PT18	38.53	-8.90
Ixodes ricinus	Ixodes	Cervus elaphus	Cervus	Ovidae	Artiodactyla	Spain	ES43	38.55	-5.55
Rhipicephalus bursa	Rhipicephalus	Cervus elaphus	Cervus	Ovidae	Artiodactyla	Spain	ES42	38.55	-3.00
Rhipicephalus sanguineus group	Rhipicephalus	Canis familiaris	Canis	Canidae	Carnivora	Portugal	PT18	38.55	-8.72
Dermacentor marginatus	Dermacentor	Bos taurus	Bos	Bovidae	Artiodactyla	Turkey	TRB2	38.57	43.25
Dermacentor marginatus	Dermacentor	Ovis aries	Ovis	Ovidae	Artiodactyla	Turkey	TRB2	38.57	43.25
Ixodes ricinus	Ixodes	Canis familiaris	Canis	Canidae	Carnivora	Portugal	PT18	38.57	-8.93
Ixodes ricinus	Ixodes	Erinaceus europaeus	Erinaceus	Erinaceidae	Erinaceomorpha	Portugal	PT18	38.57	-8.93
Rhipicephalus bursa	Rhipicephalus	Bos taurus	Bos	Bovidae	Artiodactyla	Turkey	TRB2	38.57	43.25
Rhipicephalus bursa	Rhipicephalus	Ovis aries	Ovis	Ovidae	Artiodactyla	Turkey	TRB2	38.57	43.25
Rhipicephalus sanguineus group	Rhipicephalus	Bos taurus	Bos	Bovidae	Artiodactyla	Turkey	TRB2	38.57	43.25
Rhipicephalus sanguineus group	Rhipicephalus	Canis familiaris	Canis	Canidae	Carnivora	Portugal	PT18	38.57	-8.93
Rhipicephalus sanguineus group	Rhipicephalus	Canis familiaris	Canis	Canidae	Carnivora	Portugal	PT18	38.57	-8.67
Rhipicephalus sanguineus group	Rhipicephalus	Ovis aries	Ovis	Ovidae	Artiodactyla	Turkey	TRB2	38.57	43.25
Dermacentor marginatus	Dermacentor	Capra hircus	Capra	Ovidae	Artiodactyla	Turkey	TRB1	38.57	38.82
Dermacentor marginatus	Dermacentor	Ovis aries	Ovis	Ovidae	Artiodactyla	Turkey	TRB1	38.57	38.82
Haemaphysalis punctata	Haemaphysalis	Ovis aries	Ovis	Ovidae	Artiodactyla	Turkey	TRB1	38.57	38.82
Haemaphysalis sulcata	Haemaphysalis	Capra hircus	Capra	Ovidae	Artiodactyla	Turkey	TRB1	38.57	38.82
Haemaphysalis sulcata	Haemaphysalis	Ovis aries	Ovis	Ovidae	Artiodactyla	Turkey	TRB1	38.57	38.82
Rhipicephalus annulatus	Rhipicephalus	Bos taurus	Bos	Bovidae	Artiodactyla	Turkey	TRB1	38.57	38.82
Rhipicephalus bursa	Rhipicephalus	Bos taurus	Bos	Bovidae	Artiodactyla	Turkey	TRB1	38.57	38.82
Rhipicephalus bursa	Rhipicephalus	Capra hircus	Capra	Ovidae	Artiodactyla	Turkey	TRB1	38.57	38.82
Rhipicephalus bursa	Rhipicephalus	Ovis aries	Ovis	Ovidae	Artiodactyla	Turkey	TRB1	38.57	38.82
Rhipicephalus sanguineus group	Rhipicephalus	Ovis aries	Ovis	Ovidae	Artiodactyla	Turkey	TRB1	38.57	38.82
Rhipicephalus annulatus	Rhipicephalus	Bos taurus	Bos	Bovidae	Artiodactyla	Turkey	TRB1	38.57	39.06
Rhipicephalus bursa	Rhipicephalus	Ovis aries	Ovis	Ovidae	Artiodactyla	Turkey	TRB1	38.57	39.06
Dermacentor marginatus	Dermacentor	Bos taurus	Bos	Bovidae	Artiodactyla	Turkey	TR72	38.58	36.29
Hyalomma marginatum	Hyalomma	Bos taurus	Bos	Bovidae	Artiodactyla	Turkey	TR72	38.58	36.29
Rhipicephalus annulatus	Rhipicephalus	Bos taurus	Bos	Bovidae	Artiodactyla	Turkey	TR72	38.58	36.29
Dermacentor marginatus	Dermacentor	Apodemus sylvaticus	Apodemus	Muridae	Rodentia	Portugal	PT18	38.58	-8.68
Dermacentor marginatus	Dermacentor	Sus scrofa ferus	Sus	Suidae	Artiodactyla	Portugal	PT18	38.58	-7.83
Ixodes ricinus	Ixodes	Apodemus sylvaticus	Apodemus	Muridae	Rodentia	Portugal	PT18	38.58	-8.67
Rhipicephalus sanguineus group	Rhipicephalus	Canis familiaris	Canis	Canidae	Carnivora	Portugal	PT18	38.58	-8.70
Rhipicephalus sanguineus group	Rhipicephalus	Canis familiaris	Canis	Canidae	Carnivora	Portugal	PT18	38.58	-8.67
Rhipicephalus sanguineus group	Rhipicephalus	Erinaceus europaeus	Erinaceus	Erinaceidae	Erinaceomorpha	Portugal	PT18	38.58	-8.70
Ixodes ricinus	Ixodes	Capreolus capreolus	Capreolus	Ovidae	Artiodactyla	Portugal	PT18	38.62	-8.08
Rhipicephalus sanguineus group	Rhipicephalus	Canis familiaris	Canis	Canidae	Carnivora	Portugal	PT18	38.62	-9.08
Rhipicephalus sanguineus group	Rhipicephalus	Canis familiaris	Canis	Canidae	Carnivora	Portugal	PT18	38.62	-8.65
Rhipicephalus sanguineus group	Rhipicephalus	Canis familiaris	Canis	Canidae	Carnivora	Portugal	PT18	38.62	-9.12
Rhipicephalus sanguineus group	Rhipicephalus	Canis familiaris	Canis	Canidae	Carnivora	Portugal	PT18	38.62	-8.70
Rhipicephalus sanguineus group	Rhipicephalus	Ovis aries	Ovis	Ovidae	Artiodactyla	Turkey	TRB1	38.62	39.27
Rhipicephalus sanguineus group	Rhipicephalus	Canis familiaris	Canis	Canidae	Carnivora	Portugal	PT18	38.63	-9.10
Rhipicephalus sanguineus group	Rhipicephalus	Canis familiaris	Canis	Canidae	Carnivora	Portugal	PT18	38.63	-8.92
Rhipicephalus sanguineus group	Rhipicephalus	Canis familiaris	Canis	Canidae	Carnivora	Portugal	PT18	38.63	-9.15
Rhipicephalus sanguineus group	Rhipicephalus	Canis familiaris	Canis	Canidae	Carnivora	Portugal	PT18	38.63	-8.93
Haemaphysalis punctata	Haemaphysalis	Vulpes vulpes	Vulpes	Canidae	Carnivora	Portugal	PT18	38.65	-8.22
Rhipicephalus sanguineus group	Rhipicephalus	Canis familiaris	Canis	Canidae	Carnivora	Portugal	PT18	38.65	-8.98
Rhipicephalus sanguineus group	Rhipicephalus	Canis familiaris	Canis	Canidae	Carnivora	Portugal	PT18	38.65	-8.22
Dermacentor marginatus	Dermacentor	Ovis aries	Ovis	Ovidae	Artiodactyla	Greece	GR24	38.67	23.02
Dermacentor marginatus	Dermacentor	Sus scrofa ferus	Sus	Suidae	Artiodactyla	Spain	ES43	38.67	-6.10
Hyalomma marginatum	Hyalomma	Ovis aries	Ovis	Ovidae	Artiodactyla	Greece	GR24	38.67	23.02
Ixodes ricinus	Ixodes	Canis familiaris	Canis	Canidae	Carnivora	Portugal	PT18	38.67	-9.07
Rhipicephalus sanguineus group	Rhipicephalus	Canis familiaris	Canis	Canidae	Carnivora	Portugal	PT18	38.67	-9.07
Rhipicephalus sanguineus group	Rhipicephalus	Canis familiaris	Canis	Canidae	Carnivora	Portugal	PT18	38.67	-9.23
Dermacentor marginatus	Dermacentor	Bos taurus	Bos	Bovidae	Artiodactyla	Turkey	TRB1	38.68	39.22
Hyalomma marginatum	Hyalomma	Capra hircus	Capra	Ovidae	Artiodactyla	Turkey	TRB1	38.68	39.22
Hyalomma marginatum	Hyalomma	Ovis aries	Ovis	Ovidae	Artiodactyla	Turkey	TRB1	38.68	39.22
Rhipicephalus annulatus	Rhipicephalus	Bos taurus	Bos	Bovidae	Artiodactyla	Turkey	TRB1	38.68	39.22
Rhipicephalus bursa	Rhipicephalus	Bos taurus	Bos	Bovidae	Artiodactyla	Turkey	TRB1	38.68	39.22
Rhipicephalus bursa	Rhipicephalus	Ovis aries	Ovis	Ovidae	Artiodactyla	Turkey	TRB1	38.68	39.22
Rhipicephalus sanguineus group	Rhipicephalus	Bos taurus	Bos	Bovidae	Artiodactyla	Turkey	TRB1	38.68	39.22
Rhipicephalus sanguineus group	Rhipicephalus	Capra hircus	Capra	Ovidae	Artiodactyla	Turkey	TRB1	38.68	39.22
Rhipicephalus sanguineus group	Rhipicephalus	Ovis aries	Ovis	Ovidae	Artiodactyla	Turkey	TRB1	38.68	39.22
Rhipicephalus annulatus	Rhipicephalus	Bos taurus	Bos	Bovidae	Artiodactyla	Turkey	TR72	38.68	35.31
Dermacentor marginatus	Dermacentor	Bos taurus	Bos	Bovidae	Artiodactyla	Turkey	TRB1	38.68	39.23
Dermacentor marginatus	Dermacentor	Capra hircus	Capra	Ovidae	Artiodactyla	Turkey	TRB1	38.68	39.23
Dermacentor marginatus	Dermacentor	Ovis aries	Ovis	Ovidae	Artiodactyla	Turkey	TRB1	38.68	39.23
Hyalomma marginatum	Hyalomma	Bos taurus	Bos	Bovidae	Artiodactyla	Spain	ES43	38.68	-7.10
Rhipicephalus bursa	Rhipicephalus	Bos taurus	Bos	Bovidae	Artiodactyla	Spain	ES43	38.68	-7.10
Rhipicephalus annulatus	Rhipicephalus	Bos taurus	Bos	Bovidae	Artiodactyla	Turkey	TRB1	38.69	39.93
Rhipicephalus bursa	Rhipicephalus	Bos taurus	Bos	Bovidae	Artiodactyla	Turkey	TRB1	38.69	39.93
Rhipicephalus bursa	Rhipicephalus	Capra hircus	Capra	Ovidae	Artiodactyla	Turkey	TRB1	38.69	39.93
Rhipicephalus bursa	Rhipicephalus	Ovis aries	Ovis	Ovidae	Artiodactyla	Turkey	TRB1	38.69	39.93
Rhipicephalus sanguineus group	Rhipicephalus	Bos taurus	Bos	Bovidae	Artiodactyla	Turkey	TRB1	38.69	39.93
Rhipicephalus sanguineus group	Rhipicephalus	Capra hircus	Capra	Ovidae	Artiodactyla	Turkey	TRB1	38.69	39.93
Rhipicephalus sanguineus group	Rhipicephalus	Ovis aries	Ovis	Ovidae	Artiodactyla	Turkey	TRB1	38.69	39.93
Rhipicephalus sanguineus group	Rhipicephalus	Bos taurus	Bos	Bovidae	Artiodactyla	Italy	ITG1	38.70	13.18
Rhipicephalus sanguineus group	Rhipicephalus	Ovis aries	Ovis	Ovidae	Artiodactyla	Italy	ITG1	38.70	13.18
Dermacentor marginatus	Dermacentor	Bos taurus	Bos	Bovidae	Artiodactyla	Turkey	TRB2	38.72	43.32
Dermacentor marginatus	Dermacentor	Ovis aries	Ovis	Ovidae	Artiodactyla	Turkey	TRB2	38.72	43.32
Haemaphysalis punctata	Haemaphysalis	Alectoris rufa	Alectoris	Phasianidae	Galliformes	Spain	ES43	38.72	-6.52
Rhipicephalus bursa	Rhipicephalus	Bos taurus	Bos	Bovidae	Artiodactyla	Turkey	TRB2	38.72	43.32
Rhipicephalus bursa	Rhipicephalus	Ovis aries	Ovis	Ovidae	Artiodactyla	Turkey	TRB2	38.72	43.32
Rhipicephalus sanguineus group	Rhipicephalus	Bos taurus	Bos	Bovidae	Artiodactyla	Turkey	TRB2	38.72	43.32
Rhipicephalus sanguineus group	Rhipicephalus	Ovis aries	Ovis	Ovidae	Artiodactyla	Turkey	TRB2	38.72	43.32
Hyalomma anatolicum	Hyalomma	Bos taurus	Bos	Bovidae	Artiodactyla	Turkey	TRB2	38.75	41.49
Hyalomma marginatum	Hyalomma	Bos taurus	Bos	Bovidae	Artiodactyla	Portugal	PT18	38.77	-8.37
Rhipicephalus bursa	Rhipicephalus	Bos taurus	Bos	Bovidae	Artiodactyla	Portugal	PT18	38.77	-8.37
Rhipicephalus annulatus	Rhipicephalus	Bos taurus	Bos	Bovidae	Artiodactyla	Turkey	TR72	38.77	37.10
Haemaphysalis sulcata	Haemaphysalis	Capra hircus	Capra	Ovidae	Artiodactyla	Turkey	TRB1	38.77	38.98
Haemaphysalis sulcata	Haemaphysalis	Ovis aries	Ovis	Ovidae	Artiodactyla	Turkey	TRB1	38.77	38.98
Hyalomma marginatum	Hyalomma	Bos taurus	Bos	Bovidae	Artiodactyla	Turkey	TRB1	38.77	38.98
Rhipicephalus bursa	Rhipicephalus	Bos taurus	Bos	Bovidae	Artiodactyla	Turkey	TRB1	38.77	38.98
Rhipicephalus bursa	Rhipicephalus	Capra hircus	Capra	Ovidae	Artiodactyla	Turkey	TRB1	38.77	38.98
Rhipicephalus bursa	Rhipicephalus	Ovis aries	Ovis	Ovidae	Artiodactyla	Turkey	TRB1	38.77	38.98
Rhipicephalus sanguineus group	Rhipicephalus	Bos taurus	Bos	Bovidae	Artiodactyla	Turkey	TRB1	38.77	38.98
Rhipicephalus sanguineus group	Rhipicephalus	Capra hircus	Capra	Ovidae	Artiodactyla	Turkey	TRB1	38.77	38.98
Rhipicephalus sanguineus group	Rhipicephalus	Ovis aries	Ovis	Ovidae	Artiodactyla	Turkey	TRB1	38.77	38.98
Dermacentor marginatus	Dermacentor	Apodemus sylvaticus	Apodemus	Muridae	Rodentia	Portugal	PT18	38.80	-8.92
Dermacentor marginatus	Dermacentor	Capra hircus	Capra	Ovidae	Artiodactyla	Greece	GR24	38.80	21.73
Dermacentor marginatus	Dermacentor	Ovis aries	Ovis	Ovidae	Artiodactyla	Greece	GR24	38.80	21.73
Haemaphysalis punctata	Haemaphysalis	Ovis aries	Ovis	Ovidae	Artiodactyla	Greece	GR24	38.80	21.73
Haemaphysalis sulcata	Haemaphysalis	Capra hircus	Capra	Ovidae	Artiodactyla	Greece	GR24	38.80	21.73
Rhipicephalus sanguineus group	Rhipicephalus	Canis familiaris	Canis	Canidae	Carnivora	Portugal	PT18	38.80	-8.92
Dermacentor marginatus	Dermacentor	Sus scrofa ferus	Sus	Suidae	Artiodactyla	Portugal	PT18	38.83	-8.85
Dermacentor marginatus	Dermacentor	Bos taurus	Bos	Bovidae	Artiodactyla	Portugal	PT18	38.87	-8.40
Haemaphysalis punctata	Haemaphysalis	Bos taurus	Bos	Bovidae	Artiodactyla	Portugal	PT18	38.87	-8.40
Hyalomma marginatum	Hyalomma	Bos taurus	Bos	Bovidae	Artiodactyla	Portugal	PT18	38.87	-8.40
Rhipicephalus bursa	Rhipicephalus	Bos taurus	Bos	Bovidae	Artiodactyla	Portugal	PT18	38.87	-8.40
Rhipicephalus sanguineus group	Rhipicephalus	Bos taurus	Bos	Bovidae	Artiodactyla	Portugal	PT18	38.87	-8.40
Rhipicephalus sanguineus group	Rhipicephalus	Canis familiaris	Canis	Canidae	Carnivora	Spain	ES43	38.87	-6.68
Rhipicephalus sanguineus group	Rhipicephalus	Ovis aries	Ovis	Ovidae	Artiodactyla	Spain	ES43	38.87	-6.68
Hyalomma anatolicum	Hyalomma	Bos taurus	Bos	Bovidae	Artiodactyla	Turkey	TRB1	38.88	40.48
Hyalomma marginatum	Hyalomma	Bos taurus	Bos	Bovidae	Artiodactyla	Spain	ES43	38.88	-6.97
Hyalomma marginatum	Hyalomma	Bos taurus	Bos	Bovidae	Artiodactyla	Spain	ES43	38.88	-6.77
Rhipicephalus bursa	Rhipicephalus	Bos taurus	Bos	Bovidae	Artiodactyla	Spain	ES43	38.88	-6.97
Dermacentor marginatus	Dermacentor	Bos taurus	Bos	Bovidae	Artiodactyla	Greece	GR24	38.90	24.55
Haemaphysalis sulcata	Haemaphysalis	Capra hircus	Capra	Ovidae	Artiodactyla	Greece	GR24	38.90	24.55
Hyalomma marginatum	Hyalomma	Bos taurus	Bos	Bovidae	Artiodactyla	Greece	GR24	38.90	24.55
Hyalomma marginatum	Hyalomma	Bos taurus	Bos	Bovidae	Artiodactyla	Spain	ES43	38.90	-6.92
Ixodes ricinus	Ixodes	Capra hircus	Capra	Ovidae	Artiodactyla	Italy	ITF6	38.90	16.58
Rhipicephalus sanguineus group	Rhipicephalus	Canis familiaris	Canis	Canidae	Carnivora	Spain	ES43	38.92	-6.33
Dermacentor marginatus	Dermacentor	Bos taurus	Bos	Bovidae	Artiodactyla	Portugal	PT18	38.93	-8.87
Dermacentor marginatus	Dermacentor	Equus caballus	Equus	Equidae	Perissodactyla	Portugal	PT18	38.93	-8.87
Rhipicephalus sanguineus group	Rhipicephalus	Bos taurus	Bos	Bovidae	Artiodactyla	Portugal	PT18	38.93	-8.87
Rhipicephalus sanguineus group	Rhipicephalus	Canis familiaris	Canis	Canidae	Carnivora	Portugal	PT16	38.97	-9.20
Rhipicephalus sanguineus group	Rhipicephalus	Ovis aries	Ovis	Ovidae	Artiodactyla	Portugal	PT16	38.97	-9.20
Dermacentor marginatus	Dermacentor	Bos taurus	Bos	Bovidae	Artiodactyla	Portugal	PT18	38.98	-8.80
Hyalomma marginatum	Hyalomma	Bos taurus	Bos	Bovidae	Artiodactyla	Portugal	PT18	38.98	-8.80
Dermacentor marginatus	Dermacentor	Bos taurus	Bos	Bovidae	Artiodactyla	Turkey	TR71	39.00	35.00
Dermacentor marginatus	Dermacentor	Capra hircus	Capra	Ovidae	Artiodactyla	Turkey	TR71	39.00	35.00
Dermacentor marginatus	Dermacentor	Ovis aries	Ovis	Ovidae	Artiodactyla	Turkey	TR71	39.00	35.00
Ixodes ricinus	Ixodes	Vulpes vulpes	Vulpes	Canidae	Carnivora	Portugal	PT18	39.00	-7.98
Haemaphysalis sulcata	Haemaphysalis	Bos taurus	Bos	Bovidae	Artiodactyla	Turkey	TR72	39.03	35.88
Hyalomma marginatum	Hyalomma	Bos taurus	Bos	Bovidae	Artiodactyla	Turkey	TR72	39.03	35.88
Rhipicephalus bursa	Rhipicephalus	Bos taurus	Bos	Bovidae	Artiodactyla	Turkey	TR72	39.03	35.88
Rhipicephalus sanguineus group	Rhipicephalus	Canis familiaris	Canis	Canidae	Carnivora	Spain	ES43	39.03	-5.50
Haemaphysalis punctata	Haemaphysalis	Circus aeruginosus	Circus	Accipitridae	Accipitrifomres	Italy	ITG2	39.05	8.45
Hyalomma marginatum	Hyalomma	Bos taurus	Bos	Bovidae	Artiodactyla	Portugal	PT16	39.05	-9.03
Rhipicephalus sanguineus group	Rhipicephalus	Canis familiaris	Canis	Canidae	Carnivora	Spain	ES43	39.05	-6.90
Hyalomma marginatum	Hyalomma	Sus scrofa	Sus	Suidae	Artiodactyla	Italy	ITG2	39.08	8.78
Rhipicephalus bursa	Rhipicephalus	Sus scrofa	Sus	Suidae	Artiodactyla	Italy	ITG2	39.08	8.78
Rhipicephalus sanguineus group	Rhipicephalus	Canis familiaris	Canis	Canidae	Carnivora	Portugal	PT16	39.08	-9.32
Rhipicephalus sanguineus group	Rhipicephalus	Meles meles	Meles	Mustelidae	Carnivora	Italy	ITG2	39.08	8.78
Rhipicephalus sanguineus group	Rhipicephalus	Sus scrofa	Sus	Suidae	Artiodactyla	Italy	ITG2	39.08	8.78
Rhipicephalus sanguineus group	Rhipicephalus	Bos taurus	Bos	Bovidae	Artiodactyla	Greece	GR41	39.10	26.55
Rhipicephalus sanguineus group	Rhipicephalus	Canis familiaris	Canis	Canidae	Carnivora	Greece	GR41	39.10	26.55
Hyalomma marginatum	Hyalomma	Bos taurus	Bos	Bovidae	Artiodactyla	Spain	ES43	39.12	-6.68
Rhipicephalus bursa	Rhipicephalus	Bos taurus	Bos	Bovidae	Artiodactyla	Spain	ES43	39.12	-6.68
Rhipicephalus bursa	Rhipicephalus	Vulpes vulpes	Vulpes	Canidae	Carnivora	Spain	ES43	39.12	-6.68
Rhipicephalus annulatus	Rhipicephalus	Ovis aries	Ovis	Ovidae	Artiodactyla	Turkey	TR72	39.13	36.44
Dermacentor marginatus	Dermacentor	Sus scrofa ferus	Sus	Suidae	Artiodactyla	Spain	ES43	39.13	-6.53
Hyalomma marginatum	Hyalomma	Bos taurus	Bos	Bovidae	Artiodactyla	Spain	ES43	39.13	-5.92
Hyalomma marginatum	Hyalomma	Bos taurus	Bos	Bovidae	Artiodactyla	Spain	ES43	39.13	-6.87
Hyalomma marginatum	Hyalomma	Phoenicurus ochruros	Phoenicurus	Muscicapidae	Passeriformes	Spain	ES43	39.13	-6.10
Ixodes ricinus	Ixodes	Cervus elaphus	Cervus	Ovidae	Artiodactyla	Spain	ES43	39.13	-6.48
Rhipicephalus bursa	Rhipicephalus	Bos taurus	Bos	Bovidae	Artiodactyla	Spain	ES43	39.13	-6.87
Rhipicephalus bursa	Rhipicephalus	Cervus elaphus	Cervus	Ovidae	Artiodactyla	Spain	ES43	39.13	-6.48
Rhipicephalus bursa	Rhipicephalus	Cervus elaphus	Cervus	Ovidae	Artiodactyla	Spain	ES43	39.13	-6.53
Dermacentor marginatus	Dermacentor	Sus scrofa ferus	Sus	Suidae	Artiodactyla	Spain	ES43	39.18	-6.63
Dermacentor marginatus	Dermacentor	Cervus elaphus	Cervus	Ovidae	Artiodactyla	Spain	ES43	39.18	-6.63
Dermacentor marginatus	Dermacentor	Sus scrofa ferus	Sus	Suidae	Artiodactyla	Spain	ES43	39.18	-6.23
Dermacentor marginatus	Dermacentor	Sus scrofa ferus	Sus	Suidae	Artiodactyla	Spain	ES43	39.18	-6.63
Hyalomma marginatum	Hyalomma	Bos taurus	Bos	Bovidae	Artiodactyla	Spain	ES43	39.18	-6.03
Hyalomma marginatum	Hyalomma	Bos taurus	Bos	Bovidae	Artiodactyla	Spain	ES43	39.18	-6.63
Ixodes ricinus	Ixodes	Cervus elaphus	Cervus	Ovidae	Artiodactyla	Spain	ES43	39.18	-6.63
Rhipicephalus bursa	Rhipicephalus	Bos taurus	Bos	Bovidae	Artiodactyla	Spain	ES43	39.18	-6.03
Hyalomma marginatum	Hyalomma	Bos taurus	Bos	Bovidae	Artiodactyla	Turkey	TR72	39.20	36.10
Rhipicephalus annulatus	Rhipicephalus	Bos taurus	Bos	Bovidae	Artiodactyla	Turkey	TR72	39.20	36.10
Dermacentor marginatus	Dermacentor	Sus scrofa ferus	Sus	Suidae	Artiodactyla	Spain	ES43	39.22	-6.70
Hyalomma marginatum	Hyalomma	Bos taurus	Bos	Bovidae	Artiodactyla	Italy	ITG2	39.22	9.12
Ixodes ricinus	Ixodes	Cervus elaphus	Cervus	Ovidae	Artiodactyla	Spain	ES43	39.22	-6.22
Ixodes ricinus	Ixodes	Cervus elaphus	Cervus	Ovidae	Artiodactyla	Spain	ES43	39.22	-6.47
Rhipicephalus bursa	Rhipicephalus	Bos taurus	Bos	Bovidae	Artiodactyla	Spain	ES43	39.22	-6.47
Rhipicephalus bursa	Rhipicephalus	Bos taurus	Bos	Bovidae	Artiodactyla	Spain	ES43	39.22	-6.15
Rhipicephalus bursa	Rhipicephalus	Capra hircus	Capra	Ovidae	Artiodactyla	Spain	ES43	39.22	-6.70
Rhipicephalus bursa	Rhipicephalus	Cervus elaphus	Cervus	Ovidae	Artiodactyla	Spain	ES43	39.22	-6.22
Rhipicephalus bursa	Rhipicephalus	Cervus elaphus	Cervus	Ovidae	Artiodactyla	Spain	ES43	39.22	-6.47
Rhipicephalus sanguineus group	Rhipicephalus	Canis familiaris	Canis	Canidae	Carnivora	Italy	ITG2	39.22	9.12
Hyalomma marginatum	Hyalomma	Bos taurus	Bos	Bovidae	Artiodactyla	Turkey	TR72	39.23	35.98
Rhipicephalus annulatus	Rhipicephalus	Bos taurus	Bos	Bovidae	Artiodactyla	Turkey	TR72	39.23	35.98
Rhipicephalus sanguineus group	Rhipicephalus	Bos taurus	Bos	Bovidae	Artiodactyla	Turkey	TR72	39.23	35.98
Rhipicephalus sanguineus group	Rhipicephalus	Canis familiaris	Canis	Canidae	Carnivora	Portugal	PT18	39.23	-8.68
Hyalomma marginatum	Hyalomma	Bos taurus	Bos	Bovidae	Artiodactyla	Spain	ES43	39.25	-6.18
Ixodes ricinus	Ixodes	Lepus capensis	Lepus	Leporidae	Lagomoprha	Spain	ES43	39.25	-5.18
Ixodes ricinus	Ixodes	Oryctolagus cuniculus	Oryctolagus	Leporidae	Lagomoprha	Portugal	PT18	39.25	-8.58
Rhipicephalus bursa	Rhipicephalus	Bos taurus	Bos	Bovidae	Artiodactyla	Spain	ES43	39.25	-6.18
Hyalomma marginatum	Hyalomma	Bos taurus	Bos	Bovidae	Artiodactyla	Turkey	TR72	39.26	36.03
Rhipicephalus annulatus	Rhipicephalus	Bos taurus	Bos	Bovidae	Artiodactyla	Turkey	TR72	39.26	36.03
Rhipicephalus bursa	Rhipicephalus	Bos taurus	Bos	Bovidae	Artiodactyla	Turkey	TR72	39.26	36.03
Hyalomma marginatum	Hyalomma	Bos taurus	Bos	Bovidae	Artiodactyla	Spain	ES43	39.27	-5.98
Hyalomma marginatum	Hyalomma	Bos taurus	Bos	Bovidae	Artiodactyla	Spain	ES43	39.27	-6.12
Rhipicephalus bursa	Rhipicephalus	Bos taurus	Bos	Bovidae	Artiodactyla	Spain	ES43	39.27	-5.98
Rhipicephalus bursa	Rhipicephalus	Cervus elaphus	Cervus	Ovidae	Artiodactyla	Spain	ES43	39.27	-6.12
Rhipicephalus bursa	Rhipicephalus	Ovis aries	Ovis	Ovidae	Artiodactyla	Spain	ES43	39.27	-6.78
Rhipicephalus sanguineus group	Rhipicephalus	Bos taurus	Bos	Bovidae	Artiodactyla	Spain	ES43	39.27	-6.12
Dermacentor marginatus	Dermacentor	Sus scrofa ferus	Sus	Suidae	Artiodactyla	Spain	ES43	39.28	-5.70
Hyalomma marginatum	Hyalomma	Sus scrofa ferus	Sus	Suidae	Artiodactyla	Spain	ES43	39.28	-5.70
Ixodes ricinus	Ixodes	Cervus elaphus	Cervus	Ovidae	Artiodactyla	Spain	ES43	39.28	-6.32
Ixodes ricinus	Ixodes	Sus scrofa ferus	Sus	Suidae	Artiodactyla	Spain	ES43	39.28	-5.70
Rhipicephalus bursa	Rhipicephalus	Cervus elaphus	Cervus	Ovidae	Artiodactyla	Spain	ES43	39.28	-6.32
Rhipicephalus bursa	Rhipicephalus	Cervus elaphus	Cervus	Ovidae	Artiodactyla	Spain	ES43	39.28	-6.70
Rhipicephalus bursa	Rhipicephalus	Cervus elaphus	Cervus	Ovidae	Artiodactyla	Spain	ES43	39.28	-6.53
Dermacentor marginatus	Dermacentor	Bos taurus	Bos	Bovidae	Artiodactyla	Greece	GR21	39.30	20.37
Dermacentor marginatus	Dermacentor	Capra hircus	Capra	Ovidae	Artiodactyla	Greece	GR21	39.30	20.37
Dermacentor marginatus	Dermacentor	Ovis aries	Ovis	Ovidae	Artiodactyla	Greece	GR21	39.30	20.37
Haemaphysalis punctata	Haemaphysalis	Bos taurus	Bos	Bovidae	Artiodactyla	Greece	GR21	39.30	20.37
Haemaphysalis punctata	Haemaphysalis	Ovis aries	Ovis	Ovidae	Artiodactyla	Greece	GR21	39.30	20.37
Haemaphysalis sulcata	Haemaphysalis	Ovis aries	Ovis	Ovidae	Artiodactyla	Greece	GR21	39.30	20.37
Hyalomma marginatum	Hyalomma	Bos taurus	Bos	Bovidae	Artiodactyla	Greece	GR21	39.30	20.37
Hyalomma marginatum	Hyalomma	Bos taurus	Bos	Bovidae	Artiodactyla	Spain	ES43	39.30	-6.03
Ixodes ricinus	Ixodes	Bos taurus	Bos	Bovidae	Artiodactyla	Greece	GR21	39.30	20.37
Ixodes ricinus	Ixodes	Cervus elaphus	Cervus	Ovidae	Artiodactyla	Spain	ES43	39.30	-6.47
Rhipicephalus bursa	Rhipicephalus	Bos taurus	Bos	Bovidae	Artiodactyla	Greece	GR21	39.30	20.37
Rhipicephalus bursa	Rhipicephalus	Bos taurus	Bos	Bovidae	Artiodactyla	Spain	ES43	39.30	-6.03
Rhipicephalus bursa	Rhipicephalus	Capra hircus	Capra	Ovidae	Artiodactyla	Greece	GR21	39.30	20.37
Rhipicephalus bursa	Rhipicephalus	Cervus elaphus	Cervus	Ovidae	Artiodactyla	Spain	ES43	39.30	-6.67
Rhipicephalus bursa	Rhipicephalus	Cervus elaphus	Cervus	Ovidae	Artiodactyla	Spain	ES43	39.30	-6.47
Rhipicephalus bursa	Rhipicephalus	Cervus elaphus	Cervus	Ovidae	Artiodactyla	Spain	ES43	39.30	-6.97
Rhipicephalus bursa	Rhipicephalus	Cervus elaphus	Cervus	Ovidae	Artiodactyla	Spain	ES43	39.30	-6.48
Rhipicephalus bursa	Rhipicephalus	Cervus elaphus	Cervus	Ovidae	Artiodactyla	Spain	ES43	39.30	-6.53
Rhipicephalus bursa	Rhipicephalus	Ovis aries	Ovis	Ovidae	Artiodactyla	Greece	GR21	39.30	20.37
Rhipicephalus annulatus	Rhipicephalus	Ovis aries	Ovis	Ovidae	Artiodactyla	Turkey	TR72	39.31	37.00
Rhipicephalus bursa	Rhipicephalus	Cervus elaphus	Cervus	Ovidae	Artiodactyla	Spain	ES43	39.32	-6.55
Rhipicephalus bursa	Rhipicephalus	Cervus elaphus	Cervus	Ovidae	Artiodactyla	Spain	ES43	39.32	-6.52
Rhipicephalus sanguineus group	Rhipicephalus	Canis familiaris	Canis	Canidae	Carnivora	Portugal	PT18	39.32	-8.00
Rhipicephalus sanguineus group	Rhipicephalus	Lepus capensis	Lepus	Leporidae	Lagomoprha	Spain	ES43	39.32	-6.47
Rhipicephalus annulatus	Rhipicephalus	Bos taurus	Bos	Bovidae	Artiodactyla	Turkey	TR72	39.33	37.10
Dermacentor marginatus	Dermacentor	Sus scrofa ferus	Sus	Suidae	Artiodactyla	Spain	ES43	39.33	-6.97
Hyalomma marginatum	Hyalomma	Bos taurus	Bos	Bovidae	Artiodactyla	Spain	ES43	39.33	-5.48
Hyalomma marginatum	Hyalomma	Bos taurus	Bos	Bovidae	Artiodactyla	Spain	ES43	39.33	-6.00
Hyalomma marginatum	Hyalomma	Equus caballus	Equus	Equidae	Perissodactyla	Portugal	PT16	39.33	-9.32
Hyalomma marginatum	Hyalomma	Serinus canarius	Serinus	Fringillidae	Passeriformes	Spain	ES43	39.33	-5.48
Rhipicephalus bursa	Rhipicephalus	Bos taurus	Bos	Bovidae	Artiodactyla	Spain	ES43	39.33	-5.48
Rhipicephalus bursa	Rhipicephalus	Cervus elaphus	Cervus	Ovidae	Artiodactyla	Spain	ES43	39.33	-6.88
Rhipicephalus bursa	Rhipicephalus	Cervus elaphus	Cervus	Ovidae	Artiodactyla	Spain	ES43	39.33	-6.97
Rhipicephalus sanguineus group	Rhipicephalus	Canis familiaris	Canis	Canidae	Carnivora	Spain	ES43	39.33	-5.48
Rhipicephalus sanguineus group	Rhipicephalus	Canis familiaris	Canis	Canidae	Carnivora	Spain	ES43	39.33	-5.85
Hyalomma marginatum	Hyalomma	Bos taurus	Bos	Bovidae	Artiodactyla	Spain	ES43	39.35	-7.13
Hyalomma marginatum	Hyalomma	Bos taurus	Bos	Bovidae	Artiodactyla	Spain	ES43	39.35	-6.17
Hyalomma marginatum	Hyalomma	Ovis aries	Ovis	Ovidae	Artiodactyla	Spain	ES43	39.35	-6.78
Rhipicephalus bursa	Rhipicephalus	Bos taurus	Bos	Bovidae	Artiodactyla	Spain	ES43	39.35	-5.85
Rhipicephalus bursa	Rhipicephalus	Cervus elaphus	Cervus	Ovidae	Artiodactyla	Spain	ES43	39.35	-6.60
Rhipicephalus bursa	Rhipicephalus	Cervus elaphus	Cervus	Ovidae	Artiodactyla	Spain	ES43	39.35	-6.78
Rhipicephalus bursa	Rhipicephalus	Cervus elaphus	Cervus	Ovidae	Artiodactyla	Spain	ES43	39.35	-6.65
Rhipicephalus bursa	Rhipicephalus	Cervus elaphus	Cervus	Ovidae	Artiodactyla	Spain	ES43	39.35	-7.13
Rhipicephalus bursa	Rhipicephalus	Ovis aries	Ovis	Ovidae	Artiodactyla	Spain	ES43	39.35	-6.78
Rhipicephalus bursa	Rhipicephalus	Ovis musimon	Ovis	Ovidae	Artiodactyla	Spain	ES43	39.35	-6.78
Rhipicephalus annulatus	Rhipicephalus	Bos taurus	Bos	Bovidae	Artiodactyla	Turkey	TR72	39.35	36.65
Dermacentor marginatus	Dermacentor	Cervus elaphus	Cervus	Ovidae	Artiodactyla	Spain	ES43	39.37	-6.82
Dermacentor marginatus	Dermacentor	Sus scrofa ferus	Sus	Suidae	Artiodactyla	Spain	ES43	39.37	-6.87
Haemaphysalis punctata	Haemaphysalis	Ovis aries	Ovis	Ovidae	Artiodactyla	Italy	ITG2	39.37	8.93
Haemaphysalis sulcata	Haemaphysalis	Ovis aries	Ovis	Ovidae	Artiodactyla	Italy	ITG2	39.37	8.93
Hyalomma marginatum	Hyalomma	Bos taurus	Bos	Bovidae	Artiodactyla	Spain	ES43	39.37	-6.37
Ixodes ricinus	Ixodes	Vulpes vulpes	Vulpes	Canidae	Carnivora	Spain	ES43	39.37	-6.37
Rhipicephalus bursa	Rhipicephalus	Bos taurus	Bos	Bovidae	Artiodactyla	Spain	ES43	39.37	-6.37
Rhipicephalus bursa	Rhipicephalus	Cervus elaphus	Cervus	Ovidae	Artiodactyla	Spain	ES43	39.37	-6.82
Rhipicephalus bursa	Rhipicephalus	Cervus elaphus	Cervus	Ovidae	Artiodactyla	Spain	ES43	39.37	-6.55
Rhipicephalus bursa	Rhipicephalus	Cervus elaphus	Cervus	Ovidae	Artiodactyla	Spain	ES43	39.37	-6.72
Rhipicephalus sanguineus group	Rhipicephalus	Canis familiaris	Canis	Canidae	Carnivora	Greece	GR14	39.37	22.95
Rhipicephalus sanguineus group	Rhipicephalus	Canis familiaris	Canis	Canidae	Carnivora	Spain	ES43	39.37	-6.37
Ixodes ricinus	Ixodes	Meles meles	Meles	Mustelidae	Carnivora	Spain	ES43	39.38	-6.83
Rhipicephalus bursa	Rhipicephalus	Capreolus capreolus	Capreolus	Ovidae	Artiodactyla	Spain	ES43	39.38	-5.38
Rhipicephalus bursa	Rhipicephalus	Cervus elaphus	Cervus	Ovidae	Artiodactyla	Spain	ES43	39.38	-6.83
Rhipicephalus sanguineus group	Rhipicephalus	Vulpes vulpes	Vulpes	Canidae	Carnivora	Spain	ES43	39.38	-6.83
Rhipicephalus sanguineus group	Rhipicephalus	Capreolus capreolus	Capreolus	Ovidae	Artiodactyla	Spain	ES43	39.38	-5.38
Dermacentor marginatus	Dermacentor	Cervus elaphus	Cervus	Ovidae	Artiodactyla	Spain	ES43	39.40	-6.90
Dermacentor marginatus	Dermacentor	Sus scrofa ferus	Sus	Suidae	Artiodactyla	Spain	ES43	39.40	-6.90
Rhipicephalus bursa	Rhipicephalus	Cervus elaphus	Cervus	Ovidae	Artiodactyla	Spain	ES43	39.40	-6.90
Rhipicephalus bursa	Rhipicephalus	Cervus elaphus	Cervus	Ovidae	Artiodactyla	Spain	ES43	39.40	-6.80
Rhipicephalus bursa	Rhipicephalus	Cervus elaphus	Cervus	Ovidae	Artiodactyla	Spain	ES43	39.40	-7.07
Rhipicephalus sanguineus group	Rhipicephalus	Bos taurus	Bos	Bovidae	Artiodactyla	Italy	ITF6	39.40	16.28
Rhipicephalus sanguineus group	Rhipicephalus	Ovis aries	Ovis	Ovidae	Artiodactyla	Italy	ITF6	39.40	16.28
Rhipicephalus annulatus	Rhipicephalus	Bos taurus	Bos	Bovidae	Artiodactyla	Turkey	TR72	39.42	36.63
Dermacentor marginatus	Dermacentor	Equus asinus	Equus	Equidae	Perissodactyla	Spain	ES43	39.42	-5.62
Dermacentor marginatus	Dermacentor	Cervus elaphus	Cervus	Ovidae	Artiodactyla	Spain	ES43	39.42	-5.62
Dermacentor marginatus	Dermacentor	Sus scrofa ferus	Sus	Suidae	Artiodactyla	Spain	ES43	39.42	-5.62
Haemaphysalis punctata	Haemaphysalis	Canis familiaris	Canis	Canidae	Carnivora	Spain	ES43	39.42	-5.62
Hyalomma marginatum	Hyalomma	Bos taurus	Bos	Bovidae	Artiodactyla	Portugal	PT18	39.42	-7.38
Hyalomma marginatum	Hyalomma	Bos taurus	Bos	Bovidae	Artiodactyla	Spain	ES43	39.42	-5.62
Hyalomma marginatum	Hyalomma	Equus asinus	Equus	Equidae	Perissodactyla	Spain	ES43	39.42	-5.62
Hyalomma marginatum	Hyalomma	Equus caballus	Equus	Equidae	Perissodactyla	Spain	ES43	39.42	-5.62
Hyalomma marginatum	Hyalomma	Cervus elaphus	Cervus	Ovidae	Artiodactyla	Spain	ES43	39.42	-5.62
Ixodes ricinus	Ixodes	Bos taurus	Bos	Bovidae	Artiodactyla	Spain	ES43	39.42	-5.62
Ixodes ricinus	Ixodes	Vulpes vulpes	Vulpes	Canidae	Carnivora	Spain	ES43	39.42	-5.62
Ixodes ricinus	Ixodes	Felis catus	Felis	Felidae	Carnivora	Spain	ES43	39.42	-5.62
Ixodes ricinus	Ixodes	Cervus elaphus	Cervus	Ovidae	Artiodactyla	Spain	ES43	39.42	-5.62
Ixodes ricinus	Ixodes	Sus scrofa ferus	Sus	Suidae	Artiodactyla	Spain	ES43	39.42	-5.62
Rhipicephalus bursa	Rhipicephalus	Bos taurus	Bos	Bovidae	Artiodactyla	Portugal	PT18	39.42	-7.38
Rhipicephalus bursa	Rhipicephalus	Bos taurus	Bos	Bovidae	Artiodactyla	Spain	ES43	39.42	-5.62
Rhipicephalus bursa	Rhipicephalus	Equus caballus	Equus	Equidae	Perissodactyla	Portugal	PT18	39.42	-7.38
Rhipicephalus bursa	Rhipicephalus	Equus caballus	Equus	Equidae	Perissodactyla	Spain	ES43	39.42	-5.62
Rhipicephalus bursa	Rhipicephalus	Capra hircus	Capra	Ovidae	Artiodactyla	Spain	ES43	39.42	-5.62
Rhipicephalus bursa	Rhipicephalus	Cervus elaphus	Cervus	Ovidae	Artiodactyla	Spain	ES43	39.42	-5.62
Rhipicephalus bursa	Rhipicephalus	Cervus elaphus	Cervus	Ovidae	Artiodactyla	Spain	ES43	39.42	-6.77
Rhipicephalus bursa	Rhipicephalus	Ovis aries	Ovis	Ovidae	Artiodactyla	Portugal	PT18	39.42	-7.38
Rhipicephalus bursa	Rhipicephalus	Ovis musimon	Ovis	Ovidae	Artiodactyla	Spain	ES43	39.42	-6.77
Rhipicephalus sanguineus group	Rhipicephalus	Canis familiaris	Canis	Canidae	Carnivora	Portugal	PT18	39.42	-7.38
Rhipicephalus sanguineus group	Rhipicephalus	Canis familiaris	Canis	Canidae	Carnivora	Spain	ES43	39.42	-5.62
Rhipicephalus sanguineus group	Rhipicephalus	Vulpes vulpes	Vulpes	Canidae	Carnivora	Spain	ES43	39.42	-5.62
Rhipicephalus sanguineus group	Rhipicephalus	Felis catus	Felis	Felidae	Carnivora	Spain	ES43	39.42	-5.62
Rhipicephalus sanguineus group	Rhipicephalus	Oryctolagus cuniculus	Oryctolagus	Leporidae	Lagomoprha	Spain	ES43	39.42	-5.62
Rhipicephalus sanguineus group	Rhipicephalus	Capra hircus	Capra	Ovidae	Artiodactyla	Portugal	PT18	39.42	-7.38
Rhipicephalus sanguineus group	Rhipicephalus	Ovis aries	Ovis	Ovidae	Artiodactyla	Portugal	PT18	39.42	-7.38
Rhipicephalus sanguineus group	Rhipicephalus	Sus scrofa	Sus	Suidae	Artiodactyla	Spain	ES43	39.42	-5.62
Rhipicephalus annulatus	Rhipicephalus	Bos taurus	Bos	Bovidae	Artiodactyla	Turkey	TR72	39.42	36.68
Dermacentor marginatus	Dermacentor	Sus scrofa ferus	Sus	Suidae	Artiodactyla	Spain	ES43	39.43	-5.45
Dermacentor marginatus	Dermacentor	Sus scrofa ferus	Sus	Suidae	Artiodactyla	Spain	ES43	39.43	-6.78
Haemaphysalis punctata	Haemaphysalis	Capra hircus	Capra	Ovidae	Artiodactyla	Spain	ES43	39.43	-5.45
Hyalomma marginatum	Hyalomma	Bos taurus	Bos	Bovidae	Artiodactyla	Spain	ES43	39.43	-5.77
Hyalomma marginatum	Hyalomma	Bos taurus	Bos	Bovidae	Artiodactyla	Spain	ES43	39.43	-6.27
Ixodes ricinus	Ixodes	Cervus elaphus	Cervus	Ovidae	Artiodactyla	Spain	ES43	39.43	-6.65
Rhipicephalus bursa	Rhipicephalus	Canis familiaris	Canis	Canidae	Carnivora	Spain	ES43	39.43	-5.45
Rhipicephalus bursa	Rhipicephalus	Canis familiaris	Canis	Canidae	Carnivora	Spain	ES43	39.43	-5.77
Rhipicephalus bursa	Rhipicephalus	Cervus elaphus	Cervus	Ovidae	Artiodactyla	Spain	ES43	39.43	-6.65
Rhipicephalus sanguineus group	Rhipicephalus	Canis familiaris	Canis	Canidae	Carnivora	Spain	ES43	39.43	-5.77
Rhipicephalus sanguineus group	Rhipicephalus	Lepus capensis	Lepus	Leporidae	Lagomoprha	Spain	ES43	39.43	-5.45
Rhipicephalus sanguineus group	Rhipicephalus	Capra hircus	Capra	Ovidae	Artiodactyla	Spain	ES43	39.43	-6.65
Hyalomma marginatum	Hyalomma	Bos taurus	Bos	Bovidae	Artiodactyla	Spain	ES43	39.45	-6.63
Hyalomma marginatum	Hyalomma	Bos taurus	Bos	Bovidae	Artiodactyla	Spain	ES43	39.45	-6.50
Rhipicephalus bursa	Rhipicephalus	Bos taurus	Bos	Bovidae	Artiodactyla	Spain	ES43	39.45	-6.63
Rhipicephalus bursa	Rhipicephalus	Bos taurus	Bos	Bovidae	Artiodactyla	Spain	ES43	39.45	-6.50
Rhipicephalus bursa	Rhipicephalus	Canis familiaris	Canis	Canidae	Carnivora	Spain	ES43	39.45	-6.50
Rhipicephalus bursa	Rhipicephalus	Cervus elaphus	Cervus	Ovidae	Artiodactyla	Spain	ES43	39.45	-6.63
Rhipicephalus sanguineus group	Rhipicephalus	Bos taurus	Bos	Bovidae	Artiodactyla	Italy	ITF6	39.45	16.28
Rhipicephalus sanguineus group	Rhipicephalus	Canis familiaris	Canis	Canidae	Carnivora	Italy	ITF6	39.45	16.28
Rhipicephalus sanguineus group	Rhipicephalus	Capra hircus	Capra	Ovidae	Artiodactyla	Italy	ITF6	39.45	16.28
Rhipicephalus annulatus	Rhipicephalus	Bos taurus	Bos	Bovidae	Artiodactyla	Turkey	TR72	39.46	36.76
Hyalomma marginatum	Hyalomma	Bos taurus	Bos	Bovidae	Artiodactyla	Spain	ES43	39.47	-6.90
Hyalomma marginatum	Hyalomma	Bos taurus	Bos	Bovidae	Artiodactyla	Spain	ES43	39.47	-5.88
Hyalomma marginatum	Hyalomma	Cervus elaphus	Cervus	Ovidae	Artiodactyla	Spain	ES43	39.47	-6.87
Rhipicephalus bursa	Rhipicephalus	Bos taurus	Bos	Bovidae	Artiodactyla	Spain	ES43	39.47	-6.58
Rhipicephalus bursa	Rhipicephalus	Bos taurus	Bos	Bovidae	Artiodactyla	Spain	ES43	39.47	-6.90
Rhipicephalus bursa	Rhipicephalus	Bos taurus	Bos	Bovidae	Artiodactyla	Spain	ES43	39.47	-5.88
Rhipicephalus bursa	Rhipicephalus	Cervus elaphus	Cervus	Ovidae	Artiodactyla	Spain	ES43	39.47	-6.87
Rhipicephalus bursa	Rhipicephalus	Ovis musimon	Ovis	Ovidae	Artiodactyla	Spain	ES43	39.47	-6.87
Rhipicephalus sanguineus group	Rhipicephalus	Canis familiaris	Canis	Canidae	Carnivora	Spain	ES43	39.47	-5.13
Rhipicephalus sanguineus group	Rhipicephalus	Canis familiaris	Canis	Canidae	Carnivora	Spain	ES43	39.47	-6.38
Rhipicephalus sanguineus group	Rhipicephalus	Capreolus capreolus	Capreolus	Ovidae	Artiodactyla	Spain	ES43	39.47	-5.32
Rhipicephalus annulatus	Rhipicephalus	Bos taurus	Bos	Bovidae	Artiodactyla	Turkey	TR72	39.47	36.80
Rhipicephalus annulatus	Rhipicephalus	Bos taurus	Bos	Bovidae	Artiodactyla	Turkey	TR72	39.48	36.71
Hyalomma marginatum	Hyalomma	Bos taurus	Bos	Bovidae	Artiodactyla	Spain	ES43	39.48	-6.37
Hyalomma marginatum	Hyalomma	Equus caballus	Equus	Equidae	Perissodactyla	Spain	ES43	39.48	-6.37
Hyalomma marginatum	Hyalomma	Turdus merula	Turdus	Turdidae	Passeriformes	Spain	ES43	39.48	-6.37
Rhipicephalus bursa	Rhipicephalus	Bos taurus	Bos	Bovidae	Artiodactyla	Spain	ES43	39.48	-6.37
Rhipicephalus bursa	Rhipicephalus	Equus caballus	Equus	Equidae	Perissodactyla	Spain	ES43	39.48	-6.37
Rhipicephalus bursa	Rhipicephalus	Cervus elaphus	Cervus	Ovidae	Artiodactyla	Spain	ES43	39.48	-7.00
Rhipicephalus bursa	Rhipicephalus	Ovis aries	Ovis	Ovidae	Artiodactyla	Spain	ES43	39.48	-6.37
Rhipicephalus sanguineus group	Rhipicephalus	Bos taurus	Bos	Bovidae	Artiodactyla	Spain	ES43	39.48	-6.37
Rhipicephalus sanguineus group	Rhipicephalus	Canis familiaris	Canis	Canidae	Carnivora	Spain	ES43	39.48	-6.37
Rhipicephalus sanguineus group	Rhipicephalus	Vulpes vulpes	Vulpes	Canidae	Carnivora	Spain	ES43	39.48	-6.37
Rhipicephalus sanguineus group	Rhipicephalus	Felis catus	Felis	Felidae	Carnivora	Spain	ES43	39.48	-6.37
Rhipicephalus sanguineus group	Rhipicephalus	Lepus capensis	Lepus	Leporidae	Lagomoprha	Spain	ES43	39.48	-6.37
Rhipicephalus sanguineus group	Rhipicephalus	Capra hircus	Capra	Ovidae	Artiodactyla	Spain	ES43	39.48	-6.37
Rhipicephalus sanguineus group	Rhipicephalus	Ovis aries	Ovis	Ovidae	Artiodactyla	Spain	ES43	39.48	-6.37
Rhipicephalus bursa	Rhipicephalus	Bos taurus	Bos	Bovidae	Artiodactyla	Greece	GR14	39.50	22.00
Rhipicephalus bursa	Rhipicephalus	Canis familiaris	Canis	Canidae	Carnivora	Greece	GR14	39.50	22.00
Rhipicephalus bursa	Rhipicephalus	Equus asinus	Equus	Equidae	Perissodactyla	Greece	GR14	39.50	22.00
Rhipicephalus bursa	Rhipicephalus	Equus caballus	Equus	Equidae	Perissodactyla	Greece	GR14	39.50	22.00
Rhipicephalus bursa	Rhipicephalus	Lepus europaeus	Lepus	Leporidae	Lagomoprha	Greece	GR14	39.50	22.00
Rhipicephalus bursa	Rhipicephalus	Capra hircus	Capra	Ovidae	Artiodactyla	Greece	GR14	39.50	22.00
Rhipicephalus bursa	Rhipicephalus	Ovis aries	Ovis	Ovidae	Artiodactyla	Greece	GR14	39.50	22.00
Rhipicephalus annulatus	Rhipicephalus	Bos taurus	Bos	Bovidae	Artiodactyla	Turkey	TR72	39.50	36.88
Hyalomma marginatum	Hyalomma	Bos taurus	Bos	Bovidae	Artiodactyla	Greece	GR21	39.52	20.55
Rhipicephalus sanguineus group	Rhipicephalus	Bos taurus	Bos	Bovidae	Artiodactyla	Italy	ITF6	39.52	16.28
Rhipicephalus sanguineus group	Rhipicephalus	Canis familiaris	Canis	Canidae	Carnivora	Greece	GR21	39.52	20.55
Rhipicephalus annulatus	Rhipicephalus	Bos taurus	Bos	Bovidae	Artiodactyla	Turkey	TR72	39.52	37.16
Rhipicephalus annulatus	Rhipicephalus	Bos taurus	Bos	Bovidae	Artiodactyla	Turkey	TR72	39.52	36.81
Rhipicephalus annulatus	Rhipicephalus	Bos taurus	Bos	Bovidae	Artiodactyla	Turkey	TR72	39.53	36.76
Rhipicephalus annulatus	Rhipicephalus	Bos taurus	Bos	Bovidae	Artiodactyla	Turkey	TR72	39.53	36.90
Rhipicephalus annulatus	Rhipicephalus	Bos taurus	Bos	Bovidae	Artiodactyla	Turkey	TR72	39.53	37.27
Rhipicephalus annulatus	Rhipicephalus	Bos taurus	Bos	Bovidae	Artiodactyla	Turkey	TR72	39.54	36.94
Rhipicephalus annulatus	Rhipicephalus	Bos taurus	Bos	Bovidae	Artiodactyla	Turkey	TR72	39.55	36.84
Rhipicephalus bursa	Rhipicephalus	Cervus elaphus	Cervus	Ovidae	Artiodactyla	Spain	ES43	39.55	-7.08
Rhipicephalus sanguineus group	Rhipicephalus	Bos taurus	Bos	Bovidae	Artiodactyla	Italy	ITF6	39.55	16.12
Rhipicephalus sanguineus group	Rhipicephalus	Canis familiaris	Canis	Canidae	Carnivora	Italy	ITF6	39.55	16.12
Rhipicephalus sanguineus group	Rhipicephalus	Ovis aries	Ovis	Ovidae	Artiodactyla	Italy	ITF6	39.55	16.12
Rhipicephalus annulatus	Rhipicephalus	Bos taurus	Bos	Bovidae	Artiodactyla	Turkey	TR72	39.56	36.98
Rhipicephalus bursa	Rhipicephalus	Bos taurus	Bos	Bovidae	Artiodactyla	Spain	ES43	39.57	-6.42
Rhipicephalus annulatus	Rhipicephalus	Bos taurus	Bos	Bovidae	Artiodactyla	Turkey	TR72	39.57	37.09
Rhipicephalus annulatus	Rhipicephalus	Bos taurus	Bos	Bovidae	Artiodactyla	Turkey	TR72	39.57	37.03
Rhipicephalus annulatus	Rhipicephalus	Bos taurus	Bos	Bovidae	Artiodactyla	Turkey	TR72	39.58	36.67
Hyalomma marginatum	Hyalomma	Bos taurus	Bos	Bovidae	Artiodactyla	Spain	ES43	39.58	-6.42
Hyalomma marginatum	Hyalomma	Equus caballus	Equus	Equidae	Perissodactyla	Spain	ES43	39.58	-6.42
Ixodes ricinus	Ixodes	Cervus elaphus	Cervus	Ovidae	Artiodactyla	Spain	ES43	39.58	-5.42
Rhipicephalus bursa	Rhipicephalus	Bos taurus	Bos	Bovidae	Artiodactyla	Spain	ES43	39.58	-6.42
Rhipicephalus bursa	Rhipicephalus	Equus caballus	Equus	Equidae	Perissodactyla	Spain	ES43	39.58	-6.42
Rhipicephalus bursa	Rhipicephalus	Cervus elaphus	Cervus	Ovidae	Artiodactyla	Spain	ES43	39.58	-5.42
Rhipicephalus sanguineus group	Rhipicephalus	Bos taurus	Bos	Bovidae	Artiodactyla	Spain	ES43	39.58	-6.42
Rhipicephalus sanguineus group	Rhipicephalus	Canis familiaris	Canis	Canidae	Carnivora	Spain	ES43	39.58	-6.42
Rhipicephalus annulatus	Rhipicephalus	Bos taurus	Bos	Bovidae	Artiodactyla	Turkey	TR72	39.59	36.80
Rhipicephalus annulatus	Rhipicephalus	Bos taurus	Bos	Bovidae	Artiodactyla	Turkey	TR72	39.59	36.90
Rhipicephalus annulatus	Rhipicephalus	Capra hircus	Capra	Ovidae	Artiodactyla	Turkey	TR72	39.59	36.90
Rhipicephalus annulatus	Rhipicephalus	Ovis aries	Ovis	Ovidae	Artiodactyla	Turkey	TR72	39.59	36.90
Rhipicephalus annulatus	Rhipicephalus	Bos taurus	Bos	Bovidae	Artiodactyla	Turkey	TR72	39.59	36.77
Dermacentor marginatus	Dermacentor	Cervus elaphus	Cervus	Ovidae	Artiodactyla	Spain	ES43	39.60	-5.50
Dermacentor marginatus	Dermacentor	Sus scrofa ferus	Sus	Suidae	Artiodactyla	Spain	ES43	39.60	-7.30
Hyalomma marginatum	Hyalomma	Bos taurus	Bos	Bovidae	Artiodactyla	Spain	ES43	39.60	-6.37
Hyalomma marginatum	Hyalomma	Capreolus capreolus	Capreolus	Ovidae	Artiodactyla	Spain	ES43	39.60	-5.23
Hyalomma marginatum	Hyalomma	Cervus elaphus	Cervus	Ovidae	Artiodactyla	Spain	ES43	39.60	-7.30
Ixodes ricinus	Ixodes	Capreolus capreolus	Capreolus	Ovidae	Artiodactyla	Spain	ES43	39.60	-5.23
Ixodes ricinus	Ixodes	Cervus elaphus	Cervus	Ovidae	Artiodactyla	Spain	ES43	39.60	-5.23
Ixodes ricinus	Ixodes	Cervus elaphus	Cervus	Ovidae	Artiodactyla	Spain	ES43	39.60	-5.50
Rhipicephalus bursa	Rhipicephalus	Bos taurus	Bos	Bovidae	Artiodactyla	Spain	ES43	39.60	-6.37
Rhipicephalus bursa	Rhipicephalus	Cervus elaphus	Cervus	Ovidae	Artiodactyla	Spain	ES43	39.60	-7.30
Rhipicephalus bursa	Rhipicephalus	Cervus elaphus	Cervus	Ovidae	Artiodactyla	Spain	ES43	39.60	-5.50
Rhipicephalus bursa	Rhipicephalus	Ovis aries	Ovis	Ovidae	Artiodactyla	Spain	ES43	39.60	-6.37
Rhipicephalus sanguineus group	Rhipicephalus	Bos taurus	Bos	Bovidae	Artiodactyla	Italy	ITF6	39.60	16.05
Rhipicephalus sanguineus group	Rhipicephalus	Canis familiaris	Canis	Canidae	Carnivora	Italy	ITF6	39.60	16.05
Rhipicephalus sanguineus group	Rhipicephalus	Canis familiaris	Canis	Canidae	Carnivora	Spain	ES43	39.60	-6.37
Rhipicephalus sanguineus group	Rhipicephalus	Capreolus capreolus	Capreolus	Ovidae	Artiodactyla	Spain	ES43	39.60	-5.23
Rhipicephalus sanguineus group	Rhipicephalus	Capreolus capreolus	Capreolus	Ovidae	Artiodactyla	Spain	ES43	39.60	-7.25
Rhipicephalus annulatus	Rhipicephalus	Bos taurus	Bos	Bovidae	Artiodactyla	Turkey	TR72	39.60	36.60
Rhipicephalus annulatus	Rhipicephalus	Bos taurus	Bos	Bovidae	Artiodactyla	Turkey	TR72	39.60	37.16
Rhipicephalus annulatus	Rhipicephalus	Bos taurus	Bos	Bovidae	Artiodactyla	Turkey	TR72	39.61	37.17
Dermacentor marginatus	Dermacentor	Sus scrofa ferus	Sus	Suidae	Artiodactyla	Spain	ES43	39.62	-7.07
Hyalomma marginatum	Hyalomma	Bos taurus	Bos	Bovidae	Artiodactyla	Spain	ES43	39.62	-6.78
Hyalomma marginatum	Hyalomma	Bos taurus	Bos	Bovidae	Artiodactyla	Spain	ES43	39.62	-6.65
Rhipicephalus bursa	Rhipicephalus	Bos taurus	Bos	Bovidae	Artiodactyla	Spain	ES43	39.62	-6.65
Rhipicephalus bursa	Rhipicephalus	Capra hircus	Capra	Ovidae	Artiodactyla	Spain	ES43	39.62	-6.78
Rhipicephalus sanguineus group	Rhipicephalus	Meles meles	Meles	Mustelidae	Carnivora	Spain	ES43	39.62	-6.65
Rhipicephalus annulatus	Rhipicephalus	Bos taurus	Bos	Bovidae	Artiodactyla	Turkey	TR72	39.62	36.96
Rhipicephalus annulatus	Rhipicephalus	Bos taurus	Bos	Bovidae	Artiodactyla	Turkey	TR72	39.62	36.82
Rhipicephalus annulatus	Rhipicephalus	Bos taurus	Bos	Bovidae	Artiodactyla	Turkey	TR72	39.62	36.67
Hyalomma marginatum	Hyalomma	Bos taurus	Bos	Bovidae	Artiodactyla	Turkey	TR72	39.62	37.21
Rhipicephalus annulatus	Rhipicephalus	Bos taurus	Bos	Bovidae	Artiodactyla	Turkey	TR72	39.62	37.21
Rhipicephalus sanguineus group	Rhipicephalus	Bos taurus	Bos	Bovidae	Artiodactyla	Turkey	TR72	39.62	37.21
Rhipicephalus sanguineus group	Rhipicephalus	Capra hircus	Capra	Ovidae	Artiodactyla	Turkey	TR72	39.62	37.21
Rhipicephalus annulatus	Rhipicephalus	Bos taurus	Bos	Bovidae	Artiodactyla	Turkey	TR72	39.63	37.17
Dermacentor marginatus	Dermacentor	Sus scrofa ferus	Sus	Suidae	Artiodactyla	Spain	ES43	39.63	-7.40
Dermacentor marginatus	Dermacentor	Sus scrofa ferus	Sus	Suidae	Artiodactyla	Spain	ES43	39.63	-7.45
Rhipicephalus bursa	Rhipicephalus	Bos taurus	Bos	Bovidae	Artiodactyla	Greece	GR14	39.63	22.42
Rhipicephalus sanguineus group	Rhipicephalus	Bos taurus	Bos	Bovidae	Artiodactyla	Greece	GR14	39.63	22.42
Rhipicephalus annulatus	Rhipicephalus	Bos taurus	Bos	Bovidae	Artiodactyla	Turkey	TR72	39.64	37.30
Dermacentor marginatus	Dermacentor	Bos taurus	Bos	Bovidae	Artiodactyla	Turkey	TR51	39.64	33.05
Hyalomma marginatum	Hyalomma	Bos taurus	Bos	Bovidae	Artiodactyla	Turkey	TR51	39.64	33.05
Rhipicephalus annulatus	Rhipicephalus	Bos taurus	Bos	Bovidae	Artiodactyla	Turkey	TR72	39.64	37.26
Rhipicephalus sanguineus group	Rhipicephalus	Bos taurus	Bos	Bovidae	Artiodactyla	Turkey	TR72	39.65	35.74
Rhipicephalus annulatus	Rhipicephalus	Bos taurus	Bos	Bovidae	Artiodactyla	Turkey	TR72	39.65	37.04
Hyalomma marginatum	Hyalomma	Cervus elaphus	Cervus	Ovidae	Artiodactyla	Spain	ES43	39.65	-5.63
Ixodes ricinus	Ixodes	Cervus elaphus	Cervus	Ovidae	Artiodactyla	Spain	ES43	39.65	-5.63
Rhipicephalus bursa	Rhipicephalus	Cervus elaphus	Cervus	Ovidae	Artiodactyla	Spain	ES43	39.65	-5.63
Rhipicephalus annulatus	Rhipicephalus	Bos taurus	Bos	Bovidae	Artiodactyla	Turkey	TR72	39.65	36.55
Rhipicephalus annulatus	Rhipicephalus	Bos taurus	Bos	Bovidae	Artiodactyla	Turkey	TR72	39.65	36.92
Dermacentor marginatus	Dermacentor	Bos taurus	Bos	Bovidae	Artiodactyla	Turkey	TR51	39.66	32.80
Hyalomma marginatum	Hyalomma	Bos taurus	Bos	Bovidae	Artiodactyla	Turkey	TR51	39.66	32.80
Rhipicephalus sanguineus group	Rhipicephalus	Bos taurus	Bos	Bovidae	Artiodactyla	Turkey	TR51	39.66	32.80
Rhipicephalus annulatus	Rhipicephalus	Bos taurus	Bos	Bovidae	Artiodactyla	Turkey	TR72	39.66	37.02
Rhipicephalus annulatus	Rhipicephalus	Bos taurus	Bos	Bovidae	Artiodactyla	Turkey	TR72	39.66	36.95
Rhipicephalus annulatus	Rhipicephalus	Bos taurus	Bos	Bovidae	Artiodactyla	Turkey	TR72	39.66	36.74
Rhipicephalus annulatus	Rhipicephalus	Bos taurus	Bos	Bovidae	Artiodactyla	Turkey	TR72	39.66	36.71
Dermacentor marginatus	Dermacentor	Bos taurus	Bos	Bovidae	Artiodactyla	Turkey	TR51	39.66	33.08
Dermacentor marginatus	Dermacentor	Ovis aries	Ovis	Ovidae	Artiodactyla	Turkey	TR51	39.66	33.08
Rhipicephalus bursa	Rhipicephalus	Bos taurus	Bos	Bovidae	Artiodactyla	Turkey	TR51	39.66	33.08
Rhipicephalus sanguineus group	Rhipicephalus	Bos taurus	Bos	Bovidae	Artiodactyla	Turkey	TR51	39.66	33.08
Rhipicephalus annulatus	Rhipicephalus	Bos taurus	Bos	Bovidae	Artiodactyla	Turkey	TR72	39.67	37.22
Rhipicephalus annulatus	Rhipicephalus	Bos taurus	Bos	Bovidae	Artiodactyla	Turkey	TR72	39.67	37.27
Dermacentor marginatus	Dermacentor	Cervus elaphus	Cervus	Ovidae	Artiodactyla	Portugal	PT16	39.67	-7.30
Dermacentor marginatus	Dermacentor	Sus scrofa ferus	Sus	Suidae	Artiodactyla	Portugal	PT16	39.67	-7.30
Rhipicephalus bursa	Rhipicephalus	Equus caballus	Equus	Equidae	Perissodactyla	Greece	GR21	39.67	20.83
Rhipicephalus bursa	Rhipicephalus	Cervus elaphus	Cervus	Ovidae	Artiodactyla	Portugal	PT16	39.67	-7.30
Rhipicephalus bursa	Rhipicephalus	Cervus elaphus	Cervus	Ovidae	Artiodactyla	Spain	ES43	39.67	-5.82
Dermacentor marginatus	Dermacentor	Bos taurus	Bos	Bovidae	Artiodactyla	Turkey	TR72	39.67	37.12
Hyalomma marginatum	Hyalomma	Bos taurus	Bos	Bovidae	Artiodactyla	Turkey	TR72	39.67	37.12
Rhipicephalus annulatus	Rhipicephalus	Bos taurus	Bos	Bovidae	Artiodactyla	Turkey	TR72	39.67	37.12
Rhipicephalus sanguineus group	Rhipicephalus	Bos taurus	Bos	Bovidae	Artiodactyla	Turkey	TR72	39.67	37.12
Rhipicephalus annulatus	Rhipicephalus	Bos taurus	Bos	Bovidae	Artiodactyla	Turkey	TR72	39.68	36.73
Rhipicephalus bursa	Rhipicephalus	Cervus elaphus	Cervus	Ovidae	Artiodactyla	Spain	ES43	39.68	-6.97
Dermacentor marginatus	Dermacentor	Bos taurus	Bos	Bovidae	Artiodactyla	Turkey	TR51	39.69	32.83
Hyalomma marginatum	Hyalomma	Bos taurus	Bos	Bovidae	Artiodactyla	Turkey	TR51	39.69	32.83
Rhipicephalus annulatus	Rhipicephalus	Bos taurus	Bos	Bovidae	Artiodactyla	Turkey	TR72	39.69	36.89
Rhipicephalus sanguineus group	Rhipicephalus	Ovis aries	Ovis	Ovidae	Artiodactyla	Turkey	TR51	39.69	32.83
Hyalomma marginatum	Hyalomma	Bos taurus	Bos	Bovidae	Artiodactyla	Turkey	TR51	39.69	32.90
Rhipicephalus annulatus	Rhipicephalus	Bos taurus	Bos	Bovidae	Artiodactyla	Turkey	TR72	39.69	37.25
Dermacentor marginatus	Dermacentor	Sus scrofa ferus	Sus	Suidae	Artiodactyla	Spain	ES43	39.70	-6.88
Rhipicephalus bursa	Rhipicephalus	Ovis musimon	Ovis	Ovidae	Artiodactyla	Spain	ES43	39.70	-5.18
Rhipicephalus annulatus	Rhipicephalus	Bos taurus	Bos	Bovidae	Artiodactyla	Turkey	TR72	39.70	37.37
Rhipicephalus annulatus	Rhipicephalus	Ovis aries	Ovis	Ovidae	Artiodactyla	Turkey	TR72	39.70	37.37
Rhipicephalus annulatus	Rhipicephalus	Bos taurus	Bos	Bovidae	Artiodactyla	Turkey	TR72	39.71	36.65
Haemaphysalis sulcata	Haemaphysalis	Capra hispanica	Capra	Ovidae	Artiodactyla	Spain	ES52	39.72	-1.07
Rhipicephalus bursa	Rhipicephalus	Bos taurus	Bos	Bovidae	Artiodactyla	Spain	ES43	39.72	-6.88
Rhipicephalus bursa	Rhipicephalus	Bos taurus	Bos	Bovidae	Artiodactyla	Spain	ES43	39.72	-6.55
Rhipicephalus bursa	Rhipicephalus	Bos taurus	Bos	Bovidae	Artiodactyla	Spain	ES43	39.72	-6.28
Dermacentor marginatus	Dermacentor	Sus scrofa major	Sus	Suidae	Artiodactyla	Italy	ITG2	39.73	9.10
Rhipicephalus annulatus	Rhipicephalus	Bos taurus	Bos	Bovidae	Artiodactyla	Turkey	TR72	39.73	37.24
Rhipicephalus annulatus	Rhipicephalus	Bos taurus	Bos	Bovidae	Artiodactyla	Turkey	TR72	39.73	36.84
Dermacentor marginatus	Dermacentor	Bos taurus	Bos	Bovidae	Artiodactyla	Turkey	TR51	39.74	32.83
Rhipicephalus sanguineus group	Rhipicephalus	Bos taurus	Bos	Bovidae	Artiodactyla	Turkey	TR51	39.74	32.83
Rhipicephalus annulatus	Rhipicephalus	Bos taurus	Bos	Bovidae	Artiodactyla	Turkey	TR72	39.75	37.34
Rhipicephalus annulatus	Rhipicephalus	Bos taurus	Bos	Bovidae	Artiodactyla	Turkey	TR72	39.75	36.50
Ixodes ricinus	Ixodes	Cervus elaphus	Cervus	Ovidae	Artiodactyla	Spain	ES43	39.75	-5.70
Rhipicephalus sanguineus group	Rhipicephalus	Ovis aries	Ovis	Ovidae	Artiodactyla	Italy	ITF6	39.75	16.45
Rhipicephalus annulatus	Rhipicephalus	Bos taurus	Bos	Bovidae	Artiodactyla	Turkey	TR72	39.75	37.27
Rhipicephalus annulatus	Rhipicephalus	Bos taurus	Bos	Bovidae	Artiodactyla	Turkey	TR72	39.76	37.09
Rhipicephalus annulatus	Rhipicephalus	Bos taurus	Bos	Bovidae	Artiodactyla	Turkey	TR72	39.76	37.13
Rhipicephalus annulatus	Rhipicephalus	Bos taurus	Bos	Bovidae	Artiodactyla	Turkey	TR72	39.76	36.84
Rhipicephalus annulatus	Rhipicephalus	Bos taurus	Bos	Bovidae	Artiodactyla	Turkey	TR72	39.76	36.82
Dermacentor marginatus	Dermacentor	Sus scrofa ferus	Sus	Suidae	Artiodactyla	Portugal	PT16	39.77	-7.33
Haemaphysalis punctata	Haemaphysalis	Capra hircus	Capra	Ovidae	Artiodactyla	Greece	GR21	39.77	21.18
Haemaphysalis punctata	Haemaphysalis	Ovis aries	Ovis	Ovidae	Artiodactyla	Greece	GR21	39.77	21.18
Hyalomma marginatum	Hyalomma	Equus caballus	Equus	Equidae	Perissodactyla	Greece	GR21	39.77	21.18
Rhipicephalus bursa	Rhipicephalus	Cervus elaphus	Cervus	Ovidae	Artiodactyla	Spain	ES43	39.77	-6.97
Rhipicephalus bursa	Rhipicephalus	Cervus elaphus	Cervus	Ovidae	Artiodactyla	Spain	ES43	39.77	-6.02
Rhipicephalus sanguineus group	Rhipicephalus	Equus caballus	Equus	Equidae	Perissodactyla	Greece	GR21	39.77	21.18
Rhipicephalus annulatus	Rhipicephalus	Bos taurus	Bos	Bovidae	Artiodactyla	Turkey	TR72	39.77	37.18
Rhipicephalus annulatus	Rhipicephalus	Bos taurus	Bos	Bovidae	Artiodactyla	Turkey	TR72	39.77	37.33
Dermacentor marginatus	Dermacentor	Sus scrofa ferus	Sus	Suidae	Artiodactyla	Portugal	PT16	39.78	-7.22
Rhipicephalus bursa	Rhipicephalus	Cervus elaphus	Cervus	Ovidae	Artiodactyla	Portugal	PT16	39.78	-7.22
Rhipicephalus bursa	Rhipicephalus	Cervus elaphus	Cervus	Ovidae	Artiodactyla	Spain	ES43	39.78	-6.03
Rhipicephalus bursa	Rhipicephalus	Ovis aries	Ovis	Ovidae	Artiodactyla	Albania		39.78	20.03
Rhipicephalus sanguineus group	Rhipicephalus	Meles meles	Meles	Mustelidae	Carnivora	Greece	GR22	39.78	19.77
Rhipicephalus sanguineus group	Rhipicephalus	Ovis aries	Ovis	Ovidae	Artiodactyla	Albania		39.78	20.03
Rhipicephalus bursa	Rhipicephalus	Ovis aries	Ovis	Ovidae	Artiodactyla	Turkey	TR51	39.79	32.29
Rhipicephalus sanguineus group	Rhipicephalus	Ovis aries	Ovis	Ovidae	Artiodactyla	Turkey	TR51	39.79	32.29
Rhipicephalus annulatus	Rhipicephalus	Bos taurus	Bos	Bovidae	Artiodactyla	Turkey	TR72	39.79	37.05
Hyalomma marginatum	Hyalomma	Bos taurus	Bos	Bovidae	Artiodactyla	Turkey	TR72	39.80	36.12
Rhipicephalus annulatus	Rhipicephalus	Bos taurus	Bos	Bovidae	Artiodactyla	Turkey	TR72	39.80	36.85
Rhipicephalus annulatus	Rhipicephalus	Ovis aries	Ovis	Ovidae	Artiodactyla	Turkey	TR72	39.80	36.85
Dermacentor marginatus	Dermacentor	Bos taurus	Bos	Bovidae	Artiodactyla	Turkey	TR51	39.82	32.28
Hyalomma marginatum	Hyalomma	Bos taurus	Bos	Bovidae	Artiodactyla	Turkey	TR51	39.82	32.28
Rhipicephalus bursa	Rhipicephalus	Bos taurus	Bos	Bovidae	Artiodactyla	Turkey	TR51	39.82	32.28
Rhipicephalus sanguineus group	Rhipicephalus	Bos taurus	Bos	Bovidae	Artiodactyla	Turkey	TR51	39.82	32.28
Hyalomma marginatum	Hyalomma	Bos taurus	Bos	Bovidae	Artiodactyla	Spain	ES43	39.82	-6.47
Rhipicephalus bursa	Rhipicephalus	Bos taurus	Bos	Bovidae	Artiodactyla	Spain	ES43	39.82	-6.47
Rhipicephalus annulatus	Rhipicephalus	Bos taurus	Bos	Bovidae	Artiodactyla	Turkey	TR72	39.82	36.87
Dermacentor marginatus	Dermacentor	Bos taurus	Bos	Bovidae	Artiodactyla	Turkey	TR51	39.82	32.20
Rhipicephalus bursa	Rhipicephalus	Ovis aries	Ovis	Ovidae	Artiodactyla	Turkey	TR51	39.82	32.20
Hyalomma marginatum	Hyalomma	Equus caballus	Equus	Equidae	Perissodactyla	Greece	GR14	39.83	22.47
Rhipicephalus annulatus	Rhipicephalus	Bos taurus	Bos	Bovidae	Artiodactyla	Turkey	TR72	39.84	36.86
Rhipicephalus annulatus	Rhipicephalus	Bos taurus	Bos	Bovidae	Artiodactyla	Turkey	TR72	39.84	37.13
Rhipicephalus sanguineus group	Rhipicephalus	Bos taurus	Bos	Bovidae	Artiodactyla	Turkey	TR51	39.84	32.24
Rhipicephalus annulatus	Rhipicephalus	Bos taurus	Bos	Bovidae	Artiodactyla	Turkey	TR72	39.85	37.18
Rhipicephalus annulatus	Rhipicephalus	Bos taurus	Bos	Bovidae	Artiodactyla	Turkey	TR72	39.85	36.84
Hyalomma marginatum	Hyalomma	Equus caballus	Equus	Equidae	Perissodactyla	Spain	ES42	39.85	-5.22
Rhipicephalus bursa	Rhipicephalus	Equus caballus	Equus	Equidae	Perissodactyla	Spain	ES42	39.85	-5.22
Dermacentor marginatus	Dermacentor	Bos taurus	Bos	Bovidae	Artiodactyla	Turkey	TR51	39.86	33.22
Haemaphysalis punctata	Haemaphysalis	Bos taurus	Bos	Bovidae	Artiodactyla	Turkey	TR51	39.86	33.22
Hyalomma marginatum	Hyalomma	Bos taurus	Bos	Bovidae	Artiodactyla	Turkey	TR51	39.86	33.22
Rhipicephalus bursa	Rhipicephalus	Bos taurus	Bos	Bovidae	Artiodactyla	Turkey	TR51	39.86	33.22
Rhipicephalus bursa	Rhipicephalus	Ovis aries	Ovis	Ovidae	Artiodactyla	Turkey	TR51	39.86	33.22
Rhipicephalus sanguineus group	Rhipicephalus	Bos taurus	Bos	Bovidae	Artiodactyla	Turkey	TR51	39.86	33.22
Rhipicephalus annulatus	Rhipicephalus	Bos taurus	Bos	Bovidae	Artiodactyla	Turkey	TR72	39.86	36.88
Rhipicephalus annulatus	Rhipicephalus	Bos taurus	Bos	Bovidae	Artiodactyla	Turkey	TR72	39.86	37.19
Rhipicephalus annulatus	Rhipicephalus	Bos taurus	Bos	Bovidae	Artiodactyla	Turkey	TR72	39.87	36.85
Dermacentor marginatus	Dermacentor	Sus scrofa ferus	Sus	Suidae	Artiodactyla	Spain	ES43	39.87	-6.80
Haemaphysalis punctata	Haemaphysalis	Bos taurus	Bos	Bovidae	Artiodactyla	Italy	ITF4	39.87	18.32
Ixodes ricinus	Ixodes	Bos taurus	Bos	Bovidae	Artiodactyla	Italy	ITF4	39.87	18.32
Rhipicephalus bursa	Rhipicephalus	Bos taurus	Bos	Bovidae	Artiodactyla	Italy	ITF4	39.87	18.32
Hyalomma marginatum	Hyalomma	Bos taurus	Bos	Bovidae	Artiodactyla	Turkey	TR51	39.87	32.08
Rhipicephalus bursa	Rhipicephalus	Bos taurus	Bos	Bovidae	Artiodactyla	Turkey	TR51	39.87	32.08
Rhipicephalus bursa	Rhipicephalus	Ovis aries	Ovis	Ovidae	Artiodactyla	Turkey	TR51	39.87	32.08
Rhipicephalus sanguineus group	Rhipicephalus	Bos taurus	Bos	Bovidae	Artiodactyla	Turkey	TR51	39.87	32.08
Rhipicephalus sanguineus group	Rhipicephalus	Ovis aries	Ovis	Ovidae	Artiodactyla	Turkey	TR51	39.87	32.08
Rhipicephalus annulatus	Rhipicephalus	Bos taurus	Bos	Bovidae	Artiodactyla	Turkey	TR72	39.88	37.15
Rhipicephalus annulatus	Rhipicephalus	Bos taurus	Bos	Bovidae	Artiodactyla	Turkey	TR72	39.88	37.11
Hyalomma marginatum	Hyalomma	Bos taurus	Bos	Bovidae	Artiodactyla	Spain	ES43	39.88	-5.68
Rhipicephalus sanguineus group	Rhipicephalus	Ovis aries	Ovis	Ovidae	Artiodactyla	Italy	ITF4	39.88	18.33
Rhipicephalus sanguineus group	Rhipicephalus	Ovis aries	Ovis	Ovidae	Artiodactyla	Spain	ES43	39.88	-5.68
Rhipicephalus sanguineus group	Rhipicephalus	Sus scrofa ferus	Sus	Suidae	Artiodactyla	Portugal	PT16	39.88	-6.95
Hyalomma marginatum	Hyalomma	Bos taurus	Bos	Bovidae	Artiodactyla	Spain	ES43	39.90	-5.53
Rhipicephalus bursa	Rhipicephalus	Bos taurus	Bos	Bovidae	Artiodactyla	Spain	ES43	39.90	-5.53
Rhipicephalus annulatus	Rhipicephalus	Bos taurus	Bos	Bovidae	Artiodactyla	Turkey	TR72	39.91	36.85
Rhipicephalus annulatus	Rhipicephalus	Ovis aries	Ovis	Ovidae	Artiodactyla	Turkey	TR72	39.91	36.85
Rhipicephalus annulatus	Rhipicephalus	Bos taurus	Bos	Bovidae	Artiodactyla	Turkey	TR72	39.91	36.99
Rhipicephalus annulatus	Rhipicephalus	Bos taurus	Bos	Bovidae	Artiodactyla	Turkey	TR72	39.91	36.88
Hyalomma marginatum	Hyalomma	Bos taurus	Bos	Bovidae	Artiodactyla	Albania		39.92	19.95
Rhipicephalus sanguineus group	Rhipicephalus	Bos taurus	Bos	Bovidae	Artiodactyla	Albania		39.92	19.95
Hyalomma marginatum	Hyalomma	Bos taurus	Bos	Bovidae	Artiodactyla	Turkey	TR51	39.92	32.87
Rhipicephalus annulatus	Rhipicephalus	Bos taurus	Bos	Bovidae	Artiodactyla	Turkey	TR51	39.92	32.87
Rhipicephalus annulatus	Rhipicephalus	Bos taurus	Bos	Bovidae	Artiodactyla	Turkey	TR72	39.92	37.10
Rhipicephalus annulatus	Rhipicephalus	Ovis aries	Ovis	Ovidae	Artiodactyla	Turkey	TR72	39.92	37.10
Rhipicephalus sanguineus group	Rhipicephalus	Canis familiaris	Canis	Canidae	Carnivora	Portugal	PT16	39.93	-8.68
Rhipicephalus sanguineus group	Rhipicephalus	Ovis aries	Ovis	Ovidae	Artiodactyla	Italy	ITF4	39.93	18.37
Rhipicephalus sanguineus group	Rhipicephalus	Bos taurus	Bos	Bovidae	Artiodactyla	Spain	ES43	39.95	-6.02
Rhipicephalus annulatus	Rhipicephalus	Bos taurus	Bos	Bovidae	Artiodactyla	Turkey	TR72	39.95	36.85
Rhipicephalus sanguineus group	Rhipicephalus	Bos taurus	Bos	Bovidae	Artiodactyla	Turkey	TRA1	39.96	38.71
Rhipicephalus annulatus	Rhipicephalus	Bos taurus	Bos	Bovidae	Artiodactyla	Turkey	TR72	39.96	36.95
Rhipicephalus annulatus	Rhipicephalus	Bos taurus	Bos	Bovidae	Artiodactyla	Turkey	TR72	39.96	37.02
Haemaphysalis punctata	Haemaphysalis	Bos taurus	Bos	Bovidae	Artiodactyla	Turkey	TR51	39.96	33.33
Hyalomma marginatum	Hyalomma	Bos taurus	Bos	Bovidae	Artiodactyla	Turkey	TR51	39.96	33.33
Rhipicephalus bursa	Rhipicephalus	Bos taurus	Bos	Bovidae	Artiodactyla	Turkey	TR51	39.96	33.33
Rhipicephalus sanguineus group	Rhipicephalus	Bos taurus	Bos	Bovidae	Artiodactyla	Turkey	TR51	39.96	33.33
Hyalomma marginatum	Hyalomma	Bos taurus	Bos	Bovidae	Artiodactyla	Turkey	TR72	39.97	35.40
Rhipicephalus bursa	Rhipicephalus	Bos taurus	Bos	Bovidae	Artiodactyla	Turkey	TR72	39.97	35.40
Rhipicephalus sanguineus group	Rhipicephalus	Erinaceus europaeus	Erinaceus	Erinaceidae	Erinaceomorpha	Portugal	PT16	39.97	-8.47
Rhipicephalus sanguineus group	Rhipicephalus	Ovis aries	Ovis	Ovidae	Artiodactyla	Portugal	PT16	39.97	-8.47
Dermacentor marginatus	Dermacentor	Bos taurus	Bos	Bovidae	Artiodactyla	Turkey	TR51	39.97	32.62
Haemaphysalis punctata	Haemaphysalis	Bos taurus	Bos	Bovidae	Artiodactyla	Turkey	TR51	39.97	32.62
Haemaphysalis sulcata	Haemaphysalis	Bos taurus	Bos	Bovidae	Artiodactyla	Turkey	TR51	39.97	32.62
Rhipicephalus sanguineus group	Rhipicephalus	Bos taurus	Bos	Bovidae	Artiodactyla	Turkey	TR51	39.97	32.62
Hyalomma marginatum	Hyalomma	Bos taurus	Bos	Bovidae	Artiodactyla	Turkey	TR72	39.97	35.34
Rhipicephalus bursa	Rhipicephalus	Bos taurus	Bos	Bovidae	Artiodactyla	Turkey	TR72	39.97	35.34
Rhipicephalus bursa	Rhipicephalus	Ovis aries	Ovis	Ovidae	Artiodactyla	Turkey	TR72	39.98	34.68
Hyalomma marginatum	Hyalomma	Bos taurus	Bos	Bovidae	Artiodactyla	Turkey	TR72	39.99	35.29
Rhipicephalus bursa	Rhipicephalus	Bos taurus	Bos	Bovidae	Artiodactyla	Turkey	TR72	39.99	35.29
Rhipicephalus annulatus	Rhipicephalus	Bos taurus	Bos	Bovidae	Artiodactyla	Turkey	TR72	39.99	36.79
Hyalomma marginatum	Hyalomma	Bos taurus	Bos	Bovidae	Artiodactyla	Turkey	TR72	39.99	38.74
Rhipicephalus sanguineus group	Rhipicephalus	Bos taurus	Bos	Bovidae	Artiodactyla	Turkey	TR72	39.99	38.74
Hyalomma marginatum	Hyalomma	Bos taurus	Bos	Bovidae	Artiodactyla	Turkey	TR83	40.00	36.15
Hyalomma marginatum	Hyalomma	Bos taurus	Bos	Bovidae	Artiodactyla	Turkey	TR72	40.01	35.36
Rhipicephalus bursa	Rhipicephalus	Bos taurus	Bos	Bovidae	Artiodactyla	Turkey	TR72	40.01	35.36
Rhipicephalus annulatus	Rhipicephalus	Bos taurus	Bos	Bovidae	Artiodactyla	Turkey	TR72	40.01	36.96
Hyalomma marginatum	Hyalomma	Bos taurus	Bos	Bovidae	Artiodactyla	Turkey	TR83	40.02	34.62
Rhipicephalus sanguineus group	Rhipicephalus	Bos taurus	Bos	Bovidae	Artiodactyla	Turkey	TR83	40.02	34.62
Hyalomma marginatum	Hyalomma	Bos taurus	Bos	Bovidae	Artiodactyla	Spain	ES43	40.03	-6.08
Hyalomma marginatum	Hyalomma	Equus caballus	Equus	Equidae	Perissodactyla	Spain	ES43	40.03	-6.08
Rhipicephalus bursa	Rhipicephalus	Bos taurus	Bos	Bovidae	Artiodactyla	Spain	ES43	40.03	-6.08
Rhipicephalus bursa	Rhipicephalus	Equus caballus	Equus	Equidae	Perissodactyla	Spain	ES43	40.03	-6.08
Rhipicephalus bursa	Rhipicephalus	Capra hircus	Capra	Ovidae	Artiodactyla	Spain	ES43	40.03	-6.08
Rhipicephalus sanguineus group	Rhipicephalus	Canis familiaris	Canis	Canidae	Carnivora	Spain	ES43	40.03	-6.08
Rhipicephalus bursa	Rhipicephalus	Bos taurus	Bos	Bovidae	Artiodactyla	Spain	ES43	40.05	-5.87
Rhipicephalus bursa	Rhipicephalus	Capra hircus	Capra	Ovidae	Artiodactyla	Greece	GR12	40.05	23.42
Rhipicephalus sanguineus group	Rhipicephalus	Capra hircus	Capra	Ovidae	Artiodactyla	Greece	GR12	40.05	23.42
Rhipicephalus sanguineus group	Rhipicephalus	Ovis aries	Ovis	Ovidae	Artiodactyla	Italy	ITF4	40.05	18.38
Dermacentor marginatus	Dermacentor	Bos taurus	Bos	Bovidae	Artiodactyla	Turkey	TR51	40.05	33.08
Hyalomma marginatum	Hyalomma	Bos taurus	Bos	Bovidae	Artiodactyla	Turkey	TR51	40.05	33.08
Rhipicephalus bursa	Rhipicephalus	Bos taurus	Bos	Bovidae	Artiodactyla	Turkey	TR51	40.05	33.08
Hyalomma marginatum	Hyalomma	Bos taurus	Bos	Bovidae	Artiodactyla	Turkey	TR83	40.06	36.28
Rhipicephalus annulatus	Rhipicephalus	Bos taurus	Bos	Bovidae	Artiodactyla	Turkey	TR72	40.06	36.99
Rhipicephalus sanguineus group	Rhipicephalus	Bos taurus	Bos	Bovidae	Artiodactyla	Turkey	TR51	40.06	33.12
Hyalomma marginatum	Hyalomma	Bos taurus	Bos	Bovidae	Artiodactyla	Turkey	TR51	40.06	33.01
Hyalomma marginatum	Hyalomma	Bos taurus	Bos	Bovidae	Artiodactyla	Turkey	TR51	40.07	32.98
Rhipicephalus annulatus	Rhipicephalus	Bos taurus	Bos	Bovidae	Artiodactyla	Turkey	TR51	40.07	32.98
Rhipicephalus bursa	Rhipicephalus	Bos taurus	Bos	Bovidae	Artiodactyla	Turkey	TR51	40.07	32.98
Dermacentor marginatus	Dermacentor	Capra hircus	Capra	Ovidae	Artiodactyla	Greece	GR13	40.07	21.62
Haemaphysalis punctata	Haemaphysalis	Capra hircus	Capra	Ovidae	Artiodactyla	Greece	GR13	40.07	21.62
Haemaphysalis punctata	Haemaphysalis	Ovis aries	Ovis	Ovidae	Artiodactyla	Greece	GR13	40.07	21.62
Haemaphysalis sulcata	Haemaphysalis	Capra hircus	Capra	Ovidae	Artiodactyla	Greece	GR13	40.07	21.62
Haemaphysalis sulcata	Haemaphysalis	Ovis aries	Ovis	Ovidae	Artiodactyla	Greece	GR13	40.07	21.62
Rhipicephalus bursa	Rhipicephalus	Capra hircus	Capra	Ovidae	Artiodactyla	Greece	GR13	40.07	21.62
Rhipicephalus bursa	Rhipicephalus	Ovis aries	Ovis	Ovidae	Artiodactyla	Greece	GR13	40.07	21.62
Rhipicephalus sanguineus group	Rhipicephalus	Capra hircus	Capra	Ovidae	Artiodactyla	Spain	ES43	40.07	-5.75
Hyalomma marginatum	Hyalomma	Bos taurus	Bos	Bovidae	Artiodactyla	Turkey	TR83	40.07	36.24
Rhipicephalus annulatus	Rhipicephalus	Bos taurus	Bos	Bovidae	Artiodactyla	Turkey	TR72	40.08	36.91
Dermacentor marginatus	Dermacentor	Ovis aries	Ovis	Ovidae	Artiodactyla	Turkey	TR51	40.08	33.09
Rhipicephalus bursa	Rhipicephalus	Bos taurus	Bos	Bovidae	Artiodactyla	Turkey	TR51	40.08	33.09
Rhipicephalus sanguineus group	Rhipicephalus	Bos taurus	Bos	Bovidae	Artiodactyla	Turkey	TR51	40.08	33.09
Dermacentor marginatus	Dermacentor	Bos taurus	Bos	Bovidae	Artiodactyla	Greece	GR13	40.08	21.42
Dermacentor marginatus	Dermacentor	Capra hircus	Capra	Ovidae	Artiodactyla	Greece	GR13	40.08	21.33
Dermacentor marginatus	Dermacentor	Capra hircus	Capra	Ovidae	Artiodactyla	Greece	GR13	40.08	21.42
Dermacentor marginatus	Dermacentor	Capra hircus	Capra	Ovidae	Artiodactyla	Greece	GR13	40.08	21.28
Dermacentor marginatus	Dermacentor	Ovis aries	Ovis	Ovidae	Artiodactyla	Greece	GR13	40.08	21.33
Dermacentor marginatus	Dermacentor	Ovis aries	Ovis	Ovidae	Artiodactyla	Greece	GR13	40.08	21.42
Dermacentor marginatus	Dermacentor	Ovis aries	Ovis	Ovidae	Artiodactyla	Greece	GR13	40.08	21.28
Haemaphysalis punctata	Haemaphysalis	Bos taurus	Bos	Bovidae	Artiodactyla	Greece	GR13	40.08	21.42
Haemaphysalis punctata	Haemaphysalis	Capra hircus	Capra	Ovidae	Artiodactyla	Greece	GR13	40.08	21.33
Haemaphysalis punctata	Haemaphysalis	Capra hircus	Capra	Ovidae	Artiodactyla	Greece	GR13	40.08	21.42
Haemaphysalis punctata	Haemaphysalis	Capra hircus	Capra	Ovidae	Artiodactyla	Greece	GR13	40.08	21.28
Haemaphysalis punctata	Haemaphysalis	Ovis aries	Ovis	Ovidae	Artiodactyla	Greece	GR13	40.08	21.33
Haemaphysalis punctata	Haemaphysalis	Ovis aries	Ovis	Ovidae	Artiodactyla	Greece	GR13	40.08	21.42
Haemaphysalis sulcata	Haemaphysalis	Capra hircus	Capra	Ovidae	Artiodactyla	Greece	GR13	40.08	21.33
Haemaphysalis sulcata	Haemaphysalis	Capra hircus	Capra	Ovidae	Artiodactyla	Greece	GR13	40.08	21.42
Haemaphysalis sulcata	Haemaphysalis	Capra hircus	Capra	Ovidae	Artiodactyla	Greece	GR13	40.08	21.28
Haemaphysalis sulcata	Haemaphysalis	Ovis aries	Ovis	Ovidae	Artiodactyla	Greece	GR13	40.08	21.33
Haemaphysalis sulcata	Haemaphysalis	Ovis aries	Ovis	Ovidae	Artiodactyla	Greece	GR13	40.08	21.42
Hyalomma marginatum	Hyalomma	Bos taurus	Bos	Bovidae	Artiodactyla	Greece	GR13	40.08	21.42
Hyalomma marginatum	Hyalomma	Bos taurus	Bos	Bovidae	Artiodactyla	Spain	ES43	40.08	-6.55
Ixodes ricinus	Ixodes	Bos taurus	Bos	Bovidae	Artiodactyla	Greece	GR13	40.08	21.42
Ixodes ricinus	Ixodes	Capra hircus	Capra	Ovidae	Artiodactyla	Greece	GR13	40.08	21.33
Ixodes ricinus	Ixodes	Capra hircus	Capra	Ovidae	Artiodactyla	Greece	GR13	40.08	21.42
Ixodes ricinus	Ixodes	Capra hircus	Capra	Ovidae	Artiodactyla	Greece	GR13	40.08	21.28
Ixodes ricinus	Ixodes	Ovis aries	Ovis	Ovidae	Artiodactyla	Greece	GR13	40.08	21.33
Ixodes ricinus	Ixodes	Ovis aries	Ovis	Ovidae	Artiodactyla	Greece	GR13	40.08	21.42
Rhipicephalus bursa	Rhipicephalus	Bos taurus	Bos	Bovidae	Artiodactyla	Greece	GR13	40.08	21.42
Rhipicephalus bursa	Rhipicephalus	Capra hircus	Capra	Ovidae	Artiodactyla	Greece	GR13	40.08	21.33
Rhipicephalus bursa	Rhipicephalus	Capra hircus	Capra	Ovidae	Artiodactyla	Greece	GR13	40.08	21.42
Rhipicephalus bursa	Rhipicephalus	Capra hircus	Capra	Ovidae	Artiodactyla	Greece	GR13	40.08	21.28
Rhipicephalus bursa	Rhipicephalus	Ovis aries	Ovis	Ovidae	Artiodactyla	Greece	GR13	40.08	21.33
Rhipicephalus bursa	Rhipicephalus	Ovis aries	Ovis	Ovidae	Artiodactyla	Greece	GR13	40.08	21.42
Rhipicephalus bursa	Rhipicephalus	Ovis aries	Ovis	Ovidae	Artiodactyla	Greece	GR13	40.08	21.28
Rhipicephalus sanguineus group	Rhipicephalus	Ovis aries	Ovis	Ovidae	Artiodactyla	Greece	GR13	40.08	21.42
Rhipicephalus annulatus	Rhipicephalus	Bos taurus	Bos	Bovidae	Artiodactyla	Turkey	TR72	40.09	37.04
Hyalomma marginatum	Hyalomma	Bos taurus	Bos	Bovidae	Artiodactyla	Turkey	TR83	40.09	36.47
Rhipicephalus bursa	Rhipicephalus	Bos taurus	Bos	Bovidae	Artiodactyla	Turkey	TR83	40.09	36.47
Rhipicephalus sanguineus group	Rhipicephalus	Bos taurus	Bos	Bovidae	Artiodactyla	Turkey	TR83	40.09	36.47
Hyalomma marginatum	Hyalomma	Bos taurus	Bos	Bovidae	Artiodactyla	Turkey	TR83	40.09	36.24
Rhipicephalus bursa	Rhipicephalus	Bos taurus	Bos	Bovidae	Artiodactyla	Turkey	TR83	40.09	36.24
Rhipicephalus annulatus	Rhipicephalus	Ovis aries	Ovis	Ovidae	Artiodactyla	Turkey	TR72	40.09	38.24
Hyalomma marginatum	Hyalomma	Bos taurus	Bos	Bovidae	Artiodactyla	Turkey	TR51	40.10	33.41
Haemaphysalis sulcata	Haemaphysalis	Ovis musimon	Ovis	Ovidae	Artiodactyla	Italy	ITG2	40.10	9.50
Hyalomma marginatum	Hyalomma	Bos taurus	Bos	Bovidae	Artiodactyla	Turkey	TR83	40.10	36.17
Rhipicephalus annulatus	Rhipicephalus	Bos taurus	Bos	Bovidae	Artiodactyla	Turkey	TR72	40.10	36.95
Hyalomma marginatum	Hyalomma	Bos taurus	Bos	Bovidae	Artiodactyla	Turkey	TR72	40.11	35.48
Hyalomma marginatum	Hyalomma	Bos taurus	Bos	Bovidae	Artiodactyla	Turkey	TR83	40.11	36.51
Rhipicephalus sanguineus group	Rhipicephalus	Bos taurus	Bos	Bovidae	Artiodactyla	Turkey	TR83	40.11	36.51
Hyalomma marginatum	Hyalomma	Bos taurus	Bos	Bovidae	Artiodactyla	Turkey	TR83	40.12	36.44
Rhipicephalus bursa	Rhipicephalus	Capra hircus	Capra	Ovidae	Artiodactyla	Spain	ES43	40.12	-5.77
Rhipicephalus bursa	Rhipicephalus	Capra hispanica	Capra	Ovidae	Artiodactyla	Spain	ES43	40.12	-5.45
Rhipicephalus bursa	Rhipicephalus	Sus scrofa ferus	Sus	Suidae	Artiodactyla	Spain	ES43	40.12	-5.45
Rhipicephalus sanguineus group	Rhipicephalus	Canis familiaris	Canis	Canidae	Carnivora	Spain	ES43	40.12	-5.77
Rhipicephalus sanguineus group	Rhipicephalus	Canis familiaris	Canis	Canidae	Carnivora	Spain	ES43	40.12	-5.60
Rhipicephalus sanguineus group	Rhipicephalus	Capra hircus	Capra	Ovidae	Artiodactyla	Spain	ES43	40.12	-5.77
Rhipicephalus sanguineus group	Rhipicephalus	Capra hircus	Capra	Ovidae	Artiodactyla	Spain	ES43	40.12	-5.60
Rhipicephalus sanguineus group	Rhipicephalus	Ovis aries	Ovis	Ovidae	Artiodactyla	Italy	ITF4	40.12	18.30
Dermacentor marginatus	Dermacentor	Bos taurus	Bos	Bovidae	Artiodactyla	Turkey	TR51	40.12	32.62
Hyalomma marginatum	Hyalomma	Bos taurus	Bos	Bovidae	Artiodactyla	Turkey	TR51	40.12	32.62
Rhipicephalus sanguineus group	Rhipicephalus	Bos taurus	Bos	Bovidae	Artiodactyla	Turkey	TR51	40.12	32.62
Hyalomma marginatum	Hyalomma	Bos taurus	Bos	Bovidae	Artiodactyla	Turkey	TR51	40.13	32.56
Rhipicephalus bursa	Rhipicephalus	Bos taurus	Bos	Bovidae	Artiodactyla	Turkey	TR51	40.13	32.56
Rhipicephalus sanguineus group	Rhipicephalus	Bos taurus	Bos	Bovidae	Artiodactyla	Turkey	TR51	40.13	32.56
Dermacentor marginatus	Dermacentor	Bos taurus	Bos	Bovidae	Artiodactyla	Greece	GR13	40.13	21.23
Haemaphysalis punctata	Haemaphysalis	Bos taurus	Bos	Bovidae	Artiodactyla	Greece	GR13	40.13	21.23
Haemaphysalis punctata	Haemaphysalis	Ovis aries	Ovis	Ovidae	Artiodactyla	Greece	GR13	40.13	21.95
Haemaphysalis sulcata	Haemaphysalis	Capra hircus	Capra	Ovidae	Artiodactyla	Greece	GR13	40.13	21.95
Haemaphysalis sulcata	Haemaphysalis	Ovis aries	Ovis	Ovidae	Artiodactyla	Greece	GR13	40.13	21.95
Ixodes ricinus	Ixodes	Capra hircus	Capra	Ovidae	Artiodactyla	Greece	GR13	40.13	21.95
Ixodes ricinus	Ixodes	Ovis aries	Ovis	Ovidae	Artiodactyla	Greece	GR13	40.13	21.95
Rhipicephalus bursa	Rhipicephalus	Bos taurus	Bos	Bovidae	Artiodactyla	Greece	GR13	40.13	21.23
Rhipicephalus bursa	Rhipicephalus	Capra hircus	Capra	Ovidae	Artiodactyla	Greece	GR13	40.13	21.95
Rhipicephalus bursa	Rhipicephalus	Ovis aries	Ovis	Ovidae	Artiodactyla	Greece	GR13	40.13	21.95
Dermacentor marginatus	Dermacentor	Bos taurus	Bos	Bovidae	Artiodactyla	Turkey	TR51	40.14	32.99
Rhipicephalus sanguineus group	Rhipicephalus	Bos taurus	Bos	Bovidae	Artiodactyla	Turkey	TR51	40.14	32.99
Hyalomma marginatum	Hyalomma	Bos taurus	Bos	Bovidae	Artiodactyla	Turkey	TR72	40.14	36.71
Rhipicephalus annulatus	Rhipicephalus	Bos taurus	Bos	Bovidae	Artiodactyla	Turkey	TR72	40.14	36.71
Dermacentor marginatus	Dermacentor	Bos taurus	Bos	Bovidae	Artiodactyla	Turkey	TR83	40.14	36.32
Hyalomma marginatum	Hyalomma	Bos taurus	Bos	Bovidae	Artiodactyla	Turkey	TR83	40.14	36.32
Rhipicephalus bursa	Rhipicephalus	Bos taurus	Bos	Bovidae	Artiodactyla	Turkey	TR83	40.14	36.32
Haemaphysalis sulcata	Haemaphysalis	Bos taurus	Bos	Bovidae	Artiodactyla	Turkey	TR72	40.14	36.81
Hyalomma marginatum	Hyalomma	Bos taurus	Bos	Bovidae	Artiodactyla	Turkey	TR72	40.14	36.81
Rhipicephalus bursa	Rhipicephalus	Bos taurus	Bos	Bovidae	Artiodactyla	Turkey	TR72	40.14	36.81
Hyalomma marginatum	Hyalomma	Bos taurus	Bos	Bovidae	Artiodactyla	Turkey	TR72	40.15	38.04
Rhipicephalus bursa	Rhipicephalus	Bos taurus	Bos	Bovidae	Artiodactyla	Turkey	TR72	40.15	38.04
Dermacentor marginatus	Dermacentor	Capra hircus	Capra	Ovidae	Artiodactyla	Greece	GR13	40.15	22.02
Haemaphysalis punctata	Haemaphysalis	Ovis aries	Ovis	Ovidae	Artiodactyla	Greece	GR13	40.15	22.02
Haemaphysalis sulcata	Haemaphysalis	Capra hircus	Capra	Ovidae	Artiodactyla	Greece	GR13	40.15	22.02
Haemaphysalis sulcata	Haemaphysalis	Ovis aries	Ovis	Ovidae	Artiodactyla	Greece	GR13	40.15	22.02
Hyalomma marginatum	Hyalomma	Bos taurus	Bos	Bovidae	Artiodactyla	Spain	ES43	40.15	-5.90
Hyalomma marginatum	Hyalomma	Equus caballus	Equus	Equidae	Perissodactyla	Spain	ES43	40.15	-5.90
Ixodes ricinus	Ixodes	Capra hircus	Capra	Ovidae	Artiodactyla	Greece	GR13	40.15	22.02
Ixodes ricinus	Ixodes	Ovis aries	Ovis	Ovidae	Artiodactyla	Greece	GR13	40.15	22.02
Rhipicephalus bursa	Rhipicephalus	Bos taurus	Bos	Bovidae	Artiodactyla	Italy	ITF5	40.15	16.53
Rhipicephalus bursa	Rhipicephalus	Capra hircus	Capra	Ovidae	Artiodactyla	Greece	GR13	40.15	22.02
Rhipicephalus bursa	Rhipicephalus	Ovis aries	Ovis	Ovidae	Artiodactyla	Greece	GR13	40.15	22.02
Rhipicephalus sanguineus group	Rhipicephalus	Canis familiaris	Canis	Canidae	Carnivora	Spain	ES43	40.15	-5.90
Hyalomma marginatum	Hyalomma	Bos taurus	Bos	Bovidae	Artiodactyla	Turkey	TR83	40.15	36.04
Rhipicephalus annulatus	Rhipicephalus	Bos taurus	Bos	Bovidae	Artiodactyla	Turkey	TR83	40.15	36.04
Rhipicephalus bursa	Rhipicephalus	Bos taurus	Bos	Bovidae	Artiodactyla	Turkey	TR83	40.15	36.04
Hyalomma marginatum	Hyalomma	Bos taurus	Bos	Bovidae	Artiodactyla	Turkey	TR83	40.16	36.23
Rhipicephalus annulatus	Rhipicephalus	Bos taurus	Bos	Bovidae	Artiodactyla	Turkey	TR83	40.16	36.23
Rhipicephalus bursa	Rhipicephalus	Bos taurus	Bos	Bovidae	Artiodactyla	Turkey	TR83	40.16	36.23
Hyalomma marginatum	Hyalomma	Bos taurus	Bos	Bovidae	Artiodactyla	Italy	ITF5	40.17	16.43
Rhipicephalus bursa	Rhipicephalus	Bos taurus	Bos	Bovidae	Artiodactyla	Italy	ITF5	40.17	16.43
Rhipicephalus sanguineus group	Rhipicephalus	Bos taurus	Bos	Bovidae	Artiodactyla	Italy	ITF5	40.17	16.43
Dermacentor marginatus	Dermacentor	Bos taurus	Bos	Bovidae	Artiodactyla	Turkey	TR51	40.17	33.07
Rhipicephalus sanguineus group	Rhipicephalus	Bos taurus	Bos	Bovidae	Artiodactyla	Italy	ITF4	40.18	18.03
Rhipicephalus sanguineus group	Rhipicephalus	Capra hircus	Capra	Ovidae	Artiodactyla	Italy	ITF4	40.18	18.03
Rhipicephalus sanguineus group	Rhipicephalus	Ovis aries	Ovis	Ovidae	Artiodactyla	Italy	ITF4	40.18	18.03
Dermacentor marginatus	Dermacentor	Bos taurus	Bos	Bovidae	Artiodactyla	Spain	ES43	40.18	-6.55
Rhipicephalus bursa	Rhipicephalus	Bos taurus	Bos	Bovidae	Artiodactyla	Spain	ES43	40.18	-5.82
Rhipicephalus bursa	Rhipicephalus	Bos taurus	Bos	Bovidae	Artiodactyla	Spain	ES43	40.18	-6.78
Rhipicephalus bursa	Rhipicephalus	Ovis aries	Ovis	Ovidae	Artiodactyla	Italy	ITF5	40.18	16.42
Rhipicephalus sanguineus group	Rhipicephalus	Canis familiaris	Canis	Canidae	Carnivora	Spain	ES43	40.18	-5.82
Hyalomma marginatum	Hyalomma	Ovis aries	Ovis	Ovidae	Artiodactyla	Turkey	TR83	40.19	36.50
Rhipicephalus annulatus	Rhipicephalus	Bos taurus	Bos	Bovidae	Artiodactyla	Turkey	TR83	40.19	36.50
Rhipicephalus bursa	Rhipicephalus	Capra hircus	Capra	Ovidae	Artiodactyla	Turkey	TR83	40.19	36.50
Haemaphysalis sulcata	Haemaphysalis	Bos taurus	Bos	Bovidae	Artiodactyla	Turkey	TR90	40.19	39.13
Hyalomma marginatum	Hyalomma	Bos taurus	Bos	Bovidae	Artiodactyla	Turkey	TR90	40.19	39.13
Rhipicephalus bursa	Rhipicephalus	Bos taurus	Bos	Bovidae	Artiodactyla	Turkey	TR90	40.19	39.13
Rhipicephalus bursa	Rhipicephalus	Bos taurus	Bos	Bovidae	Artiodactyla	Spain	ES43	40.20	-5.95
Rhipicephalus bursa	Rhipicephalus	Ovis aries	Ovis	Ovidae	Artiodactyla	Albania		40.20	19.58
Rhipicephalus sanguineus group	Rhipicephalus	Canis familiaris	Canis	Canidae	Carnivora	Spain	ES43	40.20	-5.80
Rhipicephalus sanguineus group	Rhipicephalus	Capra hircus	Capra	Ovidae	Artiodactyla	Italy	ITG2	40.20	9.35
Hyalomma marginatum	Hyalomma	Bos taurus	Bos	Bovidae	Artiodactyla	Turkey	TR83	40.21	36.52
Hyalomma marginatum	Hyalomma	Bos taurus	Bos	Bovidae	Artiodactyla	Turkey	TR83	40.21	36.45
Rhipicephalus bursa	Rhipicephalus	Bos taurus	Bos	Bovidae	Artiodactyla	Turkey	TR83	40.21	36.45
Hyalomma marginatum	Hyalomma	Equus caballus	Equus	Equidae	Perissodactyla	Spain	ES43	40.22	-5.75
Ixodes ricinus	Ixodes	Canis familiaris	Canis	Canidae	Carnivora	Spain	ES43	40.22	-5.75
Ixodes ricinus	Ixodes	Equus caballus	Equus	Equidae	Perissodactyla	Spain	ES43	40.22	-5.75
Rhipicephalus bursa	Rhipicephalus	Bos taurus	Bos	Bovidae	Artiodactyla	Italy	ITF5	40.22	16.68
Rhipicephalus sanguineus group	Rhipicephalus	Bos taurus	Bos	Bovidae	Artiodactyla	Italy	ITF5	40.22	16.68
Hyalomma marginatum	Hyalomma	Capra hircus	Capra	Ovidae	Artiodactyla	Greece	GR12	40.22	23.26
Ixodes ricinus	Ixodes	Capra hircus	Capra	Ovidae	Artiodactyla	Greece	GR12	40.22	23.26
Ixodes ricinus	Ixodes	Ovis aries	Ovis	Ovidae	Artiodactyla	Greece	GR12	40.22	23.26
Rhipicephalus annulatus	Rhipicephalus	Capra hircus	Capra	Ovidae	Artiodactyla	Greece	GR12	40.22	23.26
Rhipicephalus annulatus	Rhipicephalus	Ovis aries	Ovis	Ovidae	Artiodactyla	Greece	GR12	40.22	23.26
Rhipicephalus bursa	Rhipicephalus	Capra hircus	Capra	Ovidae	Artiodactyla	Greece	GR12	40.22	23.26
Rhipicephalus sanguineus group	Rhipicephalus	Capra hircus	Capra	Ovidae	Artiodactyla	Greece	GR12	40.22	23.26
Rhipicephalus sanguineus group	Rhipicephalus	Capra hircus	Capra	Ovidae	Artiodactyla	Greece	GR12	40.22	23.26
Rhipicephalus sanguineus group	Rhipicephalus	Ovis aries	Ovis	Ovidae	Artiodactyla	Greece	GR12	40.22	23.26
Hyalomma marginatum	Hyalomma	Ovis aries	Ovis	Ovidae	Artiodactyla	Turkey	TR83	40.22	36.55
Rhipicephalus bursa	Rhipicephalus	Ovis aries	Ovis	Ovidae	Artiodactyla	Turkey	TR83	40.22	36.55
Hyalomma marginatum	Hyalomma	Ovis aries	Ovis	Ovidae	Artiodactyla	Turkey	TR83	40.23	36.30
Rhipicephalus bursa	Rhipicephalus	Ovis aries	Ovis	Ovidae	Artiodactyla	Turkey	TR83	40.23	36.30
Rhipicephalus sanguineus group	Rhipicephalus	Bos taurus	Bos	Bovidae	Artiodactyla	Turkey	TR83	40.23	35.76
Hyalomma marginatum	Hyalomma	Bos taurus	Bos	Bovidae	Artiodactyla	Portugal	PT16	40.23	-8.57
Rhipicephalus sanguineus group	Rhipicephalus	Canis familiaris	Canis	Canidae	Carnivora	Albania		40.23	20.47
Dermacentor marginatus	Dermacentor	Capra hircus	Capra	Ovidae	Artiodactyla	Greece	GR12	40.25	22.33
Dermacentor marginatus	Dermacentor	Ovis aries	Ovis	Ovidae	Artiodactyla	Greece	GR12	40.25	22.33
Haemaphysalis punctata	Haemaphysalis	Capra hircus	Capra	Ovidae	Artiodactyla	Greece	GR12	40.25	22.33
Haemaphysalis sulcata	Haemaphysalis	Capra hircus	Capra	Ovidae	Artiodactyla	Greece	GR12	40.25	22.33
Haemaphysalis sulcata	Haemaphysalis	Ovis aries	Ovis	Ovidae	Artiodactyla	Greece	GR12	40.25	22.33
Ixodes ricinus	Ixodes	Bos taurus	Bos	Bovidae	Artiodactyla	Italy	ITF5	40.25	16.70
Ixodes ricinus	Ixodes	Canis familiaris	Canis	Canidae	Carnivora	Greece	GR12	40.25	22.33
Ixodes ricinus	Ixodes	Capra hircus	Capra	Ovidae	Artiodactyla	Greece	GR12	40.25	22.33
Rhipicephalus bursa	Rhipicephalus	Bos taurus	Bos	Bovidae	Artiodactyla	Italy	ITF5	40.25	16.70
Rhipicephalus bursa	Rhipicephalus	Capra hircus	Capra	Ovidae	Artiodactyla	Greece	GR12	40.25	22.33
Rhipicephalus sanguineus group	Rhipicephalus	Bos taurus	Bos	Bovidae	Artiodactyla	Italy	ITF5	40.25	16.70
Rhipicephalus sanguineus group	Rhipicephalus	Capra hircus	Capra	Ovidae	Artiodactyla	Greece	GR12	40.25	22.33
Rhipicephalus sanguineus group	Rhipicephalus	Ovis aries	Ovis	Ovidae	Artiodactyla	Greece	GR12	40.25	22.33
Dermacentor marginatus	Dermacentor	Capra hircus	Capra	Ovidae	Artiodactyla	Greece	GR13	40.27	21.38
Haemaphysalis punctata	Haemaphysalis	Bos taurus	Bos	Bovidae	Artiodactyla	Greece	GR12	40.27	23.33
Haemaphysalis punctata	Haemaphysalis	Capra hircus	Capra	Ovidae	Artiodactyla	Greece	GR13	40.27	21.38
Haemaphysalis punctata	Haemaphysalis	Ovis aries	Ovis	Ovidae	Artiodactyla	Greece	GR13	40.27	21.38
Haemaphysalis punctata	Haemaphysalis	Ovis aries	Ovis	Ovidae	Artiodactyla	Italy	ITG2	40.27	8.78
Haemaphysalis sulcata	Haemaphysalis	Ovis aries	Ovis	Ovidae	Artiodactyla	Italy	ITG2	40.27	8.78
Hyalomma marginatum	Hyalomma	Bos taurus	Bos	Bovidae	Artiodactyla	Greece	GR12	40.27	23.33
Hyalomma marginatum	Hyalomma	Bos taurus	Bos	Bovidae	Artiodactyla	Greece	GR13	40.27	21.38
Hyalomma marginatum	Hyalomma	Equus caballus	Equus	Equidae	Perissodactyla	Greece	GR21	40.27	20.75
Rhipicephalus annulatus	Rhipicephalus	Bos taurus	Bos	Bovidae	Artiodactyla	Greece	GR12	40.27	23.33
Rhipicephalus bursa	Rhipicephalus	Canis familiaris	Canis	Canidae	Carnivora	Greece	GR12	40.27	23.33
Rhipicephalus bursa	Rhipicephalus	Capra hircus	Capra	Ovidae	Artiodactyla	Greece	GR13	40.27	21.38
Rhipicephalus bursa	Rhipicephalus	Ovis aries	Ovis	Ovidae	Artiodactyla	Greece	GR13	40.27	21.38
Rhipicephalus sanguineus group	Rhipicephalus	Canis familiaris	Canis	Canidae	Carnivora	Greece	GR12	40.27	23.27
Rhipicephalus sanguineus group	Rhipicephalus	Ovis aries	Ovis	Ovidae	Artiodactyla	Greece	GR12	40.27	23.27
Hyalomma marginatum	Hyalomma	Bos taurus	Bos	Bovidae	Artiodactyla	Turkey	TR83	40.27	36.35
Hyalomma marginatum	Hyalomma	Bos taurus	Bos	Bovidae	Artiodactyla	Turkey	TR72	40.27	37.95
Hyalomma marginatum	Hyalomma	Capra hircus	Capra	Ovidae	Artiodactyla	Turkey	TR72	40.27	37.95
Rhipicephalus bursa	Rhipicephalus	Capra hircus	Capra	Ovidae	Artiodactyla	Turkey	TR72	40.27	37.95
Hyalomma marginatum	Hyalomma	Bos taurus	Bos	Bovidae	Artiodactyla	Turkey	TR83	40.27	36.52
Rhipicephalus bursa	Rhipicephalus	Bos taurus	Bos	Bovidae	Artiodactyla	Turkey	TR83	40.27	36.52
Hyalomma marginatum	Hyalomma	Bos taurus	Bos	Bovidae	Artiodactyla	Turkey	TR83	40.27	36.48
Rhipicephalus bursa	Rhipicephalus	Bos taurus	Bos	Bovidae	Artiodactyla	Turkey	TR83	40.27	36.48
Hyalomma marginatum	Hyalomma	Bos taurus	Bos	Bovidae	Artiodactyla	Turkey	TR83	40.28	36.72
Rhipicephalus bursa	Rhipicephalus	Bos taurus	Bos	Bovidae	Artiodactyla	Turkey	TR83	40.28	36.72
Hyalomma marginatum	Hyalomma	Bos taurus	Bos	Bovidae	Artiodactyla	Turkey	TR90	40.28	38.43
Rhipicephalus bursa	Rhipicephalus	Bos taurus	Bos	Bovidae	Artiodactyla	Turkey	TR90	40.28	38.43
Hyalomma marginatum	Hyalomma	Motacilla alba	Motacilla	Motacillidae	Passeriformes	Albania		40.28	19.48
Rhipicephalus sanguineus group	Rhipicephalus	Ovis aries	Ovis	Ovidae	Artiodactyla	Italy	ITF4	40.28	18.30
Hyalomma marginatum	Hyalomma	Bos taurus	Bos	Bovidae	Artiodactyla	Turkey	TR83	40.29	36.93
Haemaphysalis sulcata	Haemaphysalis	Capra hircus	Capra	Ovidae	Artiodactyla	Greece	GR12	40.30	23.20
Rhipicephalus bursa	Rhipicephalus	Canis familiaris	Canis	Canidae	Carnivora	Greece	GR12	40.30	23.20
Rhipicephalus bursa	Rhipicephalus	Capra hircus	Capra	Ovidae	Artiodactyla	Greece	GR12	40.30	23.20
Rhipicephalus bursa	Rhipicephalus	Ovis aries	Ovis	Ovidae	Artiodactyla	Greece	GR12	40.30	23.20
Rhipicephalus sanguineus group	Rhipicephalus	Canis familiaris	Canis	Canidae	Carnivora	Greece	GR12	40.30	23.20
Rhipicephalus sanguineus group	Rhipicephalus	Capra hircus	Capra	Ovidae	Artiodactyla	Greece	GR12	40.30	23.20
Rhipicephalus sanguineus group	Rhipicephalus	Ovis aries	Ovis	Ovidae	Artiodactyla	Greece	GR12	40.30	23.20
Hyalomma marginatum	Hyalomma	Bos taurus	Bos	Bovidae	Artiodactyla	Turkey	TR83	40.31	36.55
Hyalomma marginatum	Hyalomma	Equus caballus	Equus	Equidae	Perissodactyla	Turkey	TR83	40.31	36.55
Rhipicephalus bursa	Rhipicephalus	Bos taurus	Bos	Bovidae	Artiodactyla	Turkey	TR83	40.31	36.55
Hyalomma marginatum	Hyalomma	Bos taurus	Bos	Bovidae	Artiodactyla	Turkey	TR83	40.31	37.12
Dermacentor marginatus	Dermacentor	Ovis aries	Ovis	Ovidae	Artiodactyla	Turkey	TR90	40.31	38.76
Hyalomma marginatum	Hyalomma	Bos taurus	Bos	Bovidae	Artiodactyla	Turkey	TR90	40.31	38.76
Hyalomma marginatum	Hyalomma	Bos taurus	Bos	Bovidae	Artiodactyla	Turkey	TR83	40.32	34.77
Hyalomma marginatum	Hyalomma	Ovis aries	Ovis	Ovidae	Artiodactyla	Albania		40.32	19.50
Rhipicephalus bursa	Rhipicephalus	Capra hircus	Capra	Ovidae	Artiodactyla	Greece	GR12	40.32	22.58
Rhipicephalus bursa	Rhipicephalus	Ovis aries	Ovis	Ovidae	Artiodactyla	Albania		40.32	19.50
Rhipicephalus bursa	Rhipicephalus	Ovis aries	Ovis	Ovidae	Artiodactyla	Greece	GR12	40.32	22.58
Rhipicephalus sanguineus group	Rhipicephalus	Bos taurus	Bos	Bovidae	Artiodactyla	Italy	ITF5	40.32	16.43
Rhipicephalus sanguineus group	Rhipicephalus	Canis familiaris	Canis	Canidae	Carnivora	Greece	GR12	40.32	22.58
Rhipicephalus sanguineus group	Rhipicephalus	Capra hircus	Capra	Ovidae	Artiodactyla	Greece	GR12	40.32	22.58
Rhipicephalus sanguineus group	Rhipicephalus	Ovis aries	Ovis	Ovidae	Artiodactyla	Greece	GR12	40.32	22.58
Haemaphysalis sulcata	Haemaphysalis	Bos taurus	Bos	Bovidae	Artiodactyla	Turkey	TR83	40.32	37.31
Hyalomma marginatum	Hyalomma	Bos taurus	Bos	Bovidae	Artiodactyla	Turkey	TR83	40.32	37.31
Rhipicephalus annulatus	Rhipicephalus	Bos taurus	Bos	Bovidae	Artiodactyla	Turkey	TR83	40.32	37.31
Rhipicephalus sanguineus group	Rhipicephalus	Bos taurus	Bos	Bovidae	Artiodactyla	Turkey	TR83	40.32	37.31
Haemaphysalis sulcata	Haemaphysalis	Bos taurus	Bos	Bovidae	Artiodactyla	Turkey	TR72	40.32	37.56
Hyalomma marginatum	Hyalomma	Bos taurus	Bos	Bovidae	Artiodactyla	Turkey	TR72	40.32	37.56
Dermacentor marginatus	Dermacentor	Bos taurus	Bos	Bovidae	Artiodactyla	Turkey	TR51	40.32	32.46
Haemaphysalis punctata	Haemaphysalis	Bos taurus	Bos	Bovidae	Artiodactyla	Turkey	TR51	40.32	32.46
Hyalomma marginatum	Hyalomma	Bos taurus	Bos	Bovidae	Artiodactyla	Turkey	TR51	40.32	32.46
Rhipicephalus bursa	Rhipicephalus	Bos taurus	Bos	Bovidae	Artiodactyla	Turkey	TR51	40.32	32.46
Rhipicephalus annulatus	Rhipicephalus	Bos taurus	Bos	Bovidae	Artiodactyla	Turkey	TR83	40.33	37.20
Hyalomma marginatum	Hyalomma	Bos taurus	Bos	Bovidae	Artiodactyla	Turkey	TR51	40.33	32.75
Rhipicephalus bursa	Rhipicephalus	Bos taurus	Bos	Bovidae	Artiodactyla	Turkey	TR51	40.33	32.75
Rhipicephalus bursa	Rhipicephalus	Cervus elaphus	Cervus	Ovidae	Artiodactyla	Spain	ES41	40.33	-4.57
Rhipicephalus sanguineus group	Rhipicephalus	Ovis aries	Ovis	Ovidae	Artiodactyla	Albania		40.33	19.55
Hyalomma marginatum	Hyalomma	Bos taurus	Bos	Bovidae	Artiodactyla	Turkey	TR83	40.34	36.32
Rhipicephalus bursa	Rhipicephalus	Bos taurus	Bos	Bovidae	Artiodactyla	Turkey	TR83	40.34	36.32
Hyalomma marginatum	Hyalomma	Bos taurus	Bos	Bovidae	Artiodactyla	Turkey	TRA1	40.35	41.87
Rhipicephalus annulatus	Rhipicephalus	Bos taurus	Bos	Bovidae	Artiodactyla	Turkey	TRA1	40.35	41.87
Rhipicephalus sanguineus group	Rhipicephalus	Bos taurus	Bos	Bovidae	Artiodactyla	Italy	ITF4	40.35	17.72
Hyalomma marginatum	Hyalomma	Bos taurus	Bos	Bovidae	Artiodactyla	Turkey	TR83	40.36	35.22
Hyalomma marginatum	Hyalomma	Bos taurus	Bos	Bovidae	Artiodactyla	Turkey	TR83	40.36	36.72
Rhipicephalus bursa	Rhipicephalus	Ovis aries	Ovis	Ovidae	Artiodactyla	Turkey	TR51	40.36	32.76
Haemaphysalis punctata	Haemaphysalis	Equus caballus	Equus	Equidae	Perissodactyla	Italy	ITG2	40.37	8.50
Haemaphysalis punctata	Haemaphysalis	Ovis aries	Ovis	Ovidae	Artiodactyla	Italy	ITG2	40.37	8.50
Haemaphysalis sulcata	Haemaphysalis	Ovis aries	Ovis	Ovidae	Artiodactyla	Italy	ITG2	40.37	8.50
Hyalomma marginatum	Hyalomma	Bos taurus	Bos	Bovidae	Artiodactyla	Greece	GR12	40.37	23.53
Hyalomma marginatum	Hyalomma	Bos taurus	Bos	Bovidae	Artiodactyla	Italy	ITF5	40.37	16.80
Hyalomma marginatum	Hyalomma	Bos taurus	Bos	Bovidae	Artiodactyla	Italy	ITG2	40.37	8.50
Hyalomma marginatum	Hyalomma	Ovis aries	Ovis	Ovidae	Artiodactyla	Italy	ITG2	40.37	8.50
Ixodes ricinus	Ixodes	Ovis aries	Ovis	Ovidae	Artiodactyla	Italy	ITG2	40.37	8.50
Rhipicephalus bursa	Rhipicephalus	Bos taurus	Bos	Bovidae	Artiodactyla	Italy	ITF5	40.37	16.80
Rhipicephalus bursa	Rhipicephalus	Ovis aries	Ovis	Ovidae	Artiodactyla	Italy	ITG2	40.37	8.50
Rhipicephalus sanguineus group	Rhipicephalus	Bos taurus	Bos	Bovidae	Artiodactyla	Italy	ITF5	40.37	16.80
Rhipicephalus sanguineus group	Rhipicephalus	Canis familiaris	Canis	Canidae	Carnivora	Italy	ITF5	40.37	16.80
Rhipicephalus sanguineus group	Rhipicephalus	Canis familiaris	Canis	Canidae	Carnivora	Italy	ITG2	40.37	8.50
Hyalomma marginatum	Hyalomma	Canis familiaris	Canis	Canidae	Carnivora	Greece	GR12	40.37	23.20
Hyalomma marginatum	Hyalomma	Capra hircus	Capra	Ovidae	Artiodactyla	Greece	GR12	40.37	23.20
Hyalomma marginatum	Hyalomma	Ovis aries	Ovis	Ovidae	Artiodactyla	Greece	GR12	40.37	23.20
Ixodes ricinus	Ixodes	Canis familiaris	Canis	Canidae	Carnivora	Greece	GR12	40.37	23.20
Rhipicephalus annulatus	Rhipicephalus	Capra hircus	Capra	Ovidae	Artiodactyla	Greece	GR12	40.37	23.20
Rhipicephalus annulatus	Rhipicephalus	Ovis aries	Ovis	Ovidae	Artiodactyla	Greece	GR12	40.37	23.20
Rhipicephalus bursa	Rhipicephalus	Canis familiaris	Canis	Canidae	Carnivora	Greece	GR12	40.37	23.20
Rhipicephalus bursa	Rhipicephalus	Capra hircus	Capra	Ovidae	Artiodactyla	Greece	GR12	40.37	23.20
Rhipicephalus bursa	Rhipicephalus	Ovis aries	Ovis	Ovidae	Artiodactyla	Greece	GR12	40.37	23.20
Rhipicephalus sanguineus group	Rhipicephalus	Canis familiaris	Canis	Canidae	Carnivora	Greece	GR12	40.37	23.20
Rhipicephalus sanguineus group	Rhipicephalus	Canis familiaris	Canis	Canidae	Carnivora	Greece	GR12	40.37	23.20
Rhipicephalus sanguineus group	Rhipicephalus	Capra hircus	Capra	Ovidae	Artiodactyla	Greece	GR12	40.37	23.20
Rhipicephalus sanguineus group	Rhipicephalus	Ovis aries	Ovis	Ovidae	Artiodactyla	Greece	GR12	40.37	23.20
Hyalomma marginatum	Hyalomma	Bos taurus	Bos	Bovidae	Artiodactyla	Turkey	TR83	40.37	36.58
Hyalomma marginatum	Hyalomma	Ovis aries	Ovis	Ovidae	Artiodactyla	Turkey	TR83	40.37	36.58
Rhipicephalus bursa	Rhipicephalus	Bos taurus	Bos	Bovidae	Artiodactyla	Turkey	TR83	40.37	36.58
Dermacentor marginatus	Dermacentor	Bos taurus	Bos	Bovidae	Artiodactyla	Turkey	TR51	40.37	32.61
Haemaphysalis punctata	Haemaphysalis	Bos taurus	Bos	Bovidae	Artiodactyla	Turkey	TR51	40.37	32.61
Haemaphysalis punctata	Haemaphysalis	Ovis aries	Ovis	Ovidae	Artiodactyla	Turkey	TR51	40.37	32.61
Haemaphysalis sulcata	Haemaphysalis	Ovis aries	Ovis	Ovidae	Artiodactyla	Turkey	TR51	40.37	32.61
Hyalomma marginatum	Hyalomma	Bos taurus	Bos	Bovidae	Artiodactyla	Turkey	TR51	40.37	32.61
Hyalomma marginatum	Hyalomma	Ovis aries	Ovis	Ovidae	Artiodactyla	Turkey	TR51	40.37	32.61
Rhipicephalus bursa	Rhipicephalus	Bos taurus	Bos	Bovidae	Artiodactyla	Turkey	TR51	40.37	32.61
Rhipicephalus sanguineus group	Rhipicephalus	Bos taurus	Bos	Bovidae	Artiodactyla	Turkey	TR51	40.37	32.61
Hyalomma marginatum	Hyalomma	Bos taurus	Bos	Bovidae	Artiodactyla	Turkey	TR83	40.38	36.63
Hyalomma marginatum	Hyalomma	Bos taurus	Bos	Bovidae	Artiodactyla	Turkey	TR83	40.38	36.90
Rhipicephalus annulatus	Rhipicephalus	Bos taurus	Bos	Bovidae	Artiodactyla	Turkey	TR83	40.38	36.90
Rhipicephalus bursa	Rhipicephalus	Bos taurus	Bos	Bovidae	Artiodactyla	Turkey	TR83	40.38	36.90
Rhipicephalus annulatus	Rhipicephalus	Bos taurus	Bos	Bovidae	Artiodactyla	Turkey	TR83	40.38	35.18
Rhipicephalus sanguineus group	Rhipicephalus	Bos taurus	Bos	Bovidae	Artiodactyla	Turkey	TR83	40.38	35.18
Dermacentor marginatus	Dermacentor	Capra hircus	Capra	Ovidae	Artiodactyla	Greece	GR12	40.38	23.45
Dermacentor marginatus	Dermacentor	Ovis aries	Ovis	Ovidae	Artiodactyla	Greece	GR13	40.38	21.32
Haemaphysalis punctata	Haemaphysalis	Bos taurus	Bos	Bovidae	Artiodactyla	Italy	ITF4	40.38	18.18
Haemaphysalis punctata	Haemaphysalis	Ovis aries	Ovis	Ovidae	Artiodactyla	Italy	ITF4	40.38	18.18
Haemaphysalis sulcata	Haemaphysalis	Capra hircus	Capra	Ovidae	Artiodactyla	Greece	GR12	40.38	23.45
Haemaphysalis sulcata	Haemaphysalis	Capra hircus	Capra	Ovidae	Artiodactyla	Greece	GR13	40.38	21.32
Haemaphysalis sulcata	Haemaphysalis	Ovis aries	Ovis	Ovidae	Artiodactyla	Greece	GR13	40.38	21.32
Hyalomma marginatum	Hyalomma	Bos taurus	Bos	Bovidae	Artiodactyla	Italy	ITF4	40.38	18.18
Hyalomma marginatum	Hyalomma	Equus caballus	Equus	Equidae	Perissodactyla	Italy	ITF4	40.38	18.18
Rhipicephalus bursa	Rhipicephalus	Bos taurus	Bos	Bovidae	Artiodactyla	Italy	ITF4	40.38	18.18
Rhipicephalus bursa	Rhipicephalus	Capra hircus	Capra	Ovidae	Artiodactyla	Greece	GR12	40.38	23.45
Rhipicephalus bursa	Rhipicephalus	Capra hircus	Capra	Ovidae	Artiodactyla	Greece	GR13	40.38	21.32
Rhipicephalus bursa	Rhipicephalus	Ovis aries	Ovis	Ovidae	Artiodactyla	Greece	GR13	40.38	21.32
Rhipicephalus sanguineus group	Rhipicephalus	Bos taurus	Bos	Bovidae	Artiodactyla	Italy	ITF4	40.38	18.18
Rhipicephalus sanguineus group	Rhipicephalus	Canis familiaris	Canis	Canidae	Carnivora	Greece	GR12	40.38	23.45
Rhipicephalus sanguineus group	Rhipicephalus	Canis familiaris	Canis	Canidae	Carnivora	Greece	GR13	40.38	21.32
Rhipicephalus sanguineus group	Rhipicephalus	Capra hircus	Capra	Ovidae	Artiodactyla	Greece	GR13	40.38	21.32
Rhipicephalus sanguineus group	Rhipicephalus	Ovis aries	Ovis	Ovidae	Artiodactyla	Greece	GR12	40.38	23.45
Rhipicephalus sanguineus group	Rhipicephalus	Ovis aries	Ovis	Ovidae	Artiodactyla	Greece	GR13	40.38	21.32
Rhipicephalus sanguineus group	Rhipicephalus	Ovis aries	Ovis	Ovidae	Artiodactyla	Italy	ITF4	40.38	18.18
Hyalomma marginatum	Hyalomma	Bos taurus	Bos	Bovidae	Artiodactyla	Turkey	TR83	40.38	36.07
Hyalomma marginatum	Hyalomma	Bos taurus	Bos	Bovidae	Artiodactyla	Italy	ITF5	40.40	16.68
Rhipicephalus sanguineus group	Rhipicephalus	Bos taurus	Bos	Bovidae	Artiodactyla	Italy	ITF5	40.40	16.68
Rhipicephalus sanguineus group	Rhipicephalus	Bos taurus	Bos	Bovidae	Artiodactyla	Italy	ITF5	40.40	16.23
Hyalomma marginatum	Hyalomma	Bos taurus	Bos	Bovidae	Artiodactyla	Turkey	TR83	40.40	37.47
Hyalomma marginatum	Hyalomma	Bos taurus	Bos	Bovidae	Artiodactyla	Turkey	TR83	40.40	37.41
Rhipicephalus bursa	Rhipicephalus	Bos taurus	Bos	Bovidae	Artiodactyla	Turkey	TR83	40.40	37.41
Dermacentor marginatus	Dermacentor	Capra hircus	Capra	Ovidae	Artiodactyla	Greece	GR12	40.42	22.47
Dermacentor marginatus	Dermacentor	Ovis aries	Ovis	Ovidae	Artiodactyla	Greece	GR12	40.42	22.47
Haemaphysalis punctata	Haemaphysalis	Alectoris barbara	Alectoris	Phasianidae	Galliformes	Italy	ITG2	40.42	8.77
Haemaphysalis sulcata	Haemaphysalis	Ovis aries	Ovis	Ovidae	Artiodactyla	Greece	GR12	40.42	22.47
Ixodes ricinus	Ixodes	Bos taurus	Bos	Bovidae	Artiodactyla	Greece	GR12	40.42	22.47
Ixodes ricinus	Ixodes	Ovis aries	Ovis	Ovidae	Artiodactyla	Greece	GR12	40.42	22.47
Rhipicephalus bursa	Rhipicephalus	Capra hircus	Capra	Ovidae	Artiodactyla	Greece	GR12	40.42	22.47
Rhipicephalus bursa	Rhipicephalus	Ovis aries	Ovis	Ovidae	Artiodactyla	Greece	GR12	40.42	22.47
Rhipicephalus sanguineus group	Rhipicephalus	Bos taurus	Bos	Bovidae	Artiodactyla	Greece	GR12	40.42	22.47
Rhipicephalus sanguineus group	Rhipicephalus	Capra hircus	Capra	Ovidae	Artiodactyla	Greece	GR12	40.42	22.47
Rhipicephalus sanguineus group	Rhipicephalus	Ovis aries	Ovis	Ovidae	Artiodactyla	Greece	GR12	40.42	22.47
Dermacentor marginatus	Dermacentor	Bos taurus	Bos	Bovidae	Artiodactyla	Turkey	TR83	40.43	34.69
Hyalomma marginatum	Hyalomma	Bos taurus	Bos	Bovidae	Artiodactyla	Turkey	TR83	40.43	34.69
Dermacentor marginatus	Dermacentor	Bos taurus	Bos	Bovidae	Artiodactyla	Greece	GR12	40.43	23.32
Dermacentor marginatus	Dermacentor	Capra hircus	Capra	Ovidae	Artiodactyla	Greece	GR12	40.43	23.32
Haemaphysalis punctata	Haemaphysalis	Bos taurus	Bos	Bovidae	Artiodactyla	Greece	GR12	40.43	23.32
Haemaphysalis sulcata	Haemaphysalis	Capra hircus	Capra	Ovidae	Artiodactyla	Greece	GR12	40.43	23.32
Haemaphysalis sulcata	Haemaphysalis	Ovis aries	Ovis	Ovidae	Artiodactyla	Greece	GR12	40.43	23.32
Hyalomma marginatum	Hyalomma	Bos taurus	Bos	Bovidae	Artiodactyla	Greece	GR12	40.43	23.32
Ixodes ricinus	Ixodes	Bos taurus	Bos	Bovidae	Artiodactyla	Greece	GR12	40.43	23.32
Ixodes ricinus	Ixodes	Capra hircus	Capra	Ovidae	Artiodactyla	Greece	GR12	40.43	23.32
Rhipicephalus bursa	Rhipicephalus	Bos taurus	Bos	Bovidae	Artiodactyla	Greece	GR12	40.43	23.32
Rhipicephalus bursa	Rhipicephalus	Capra hircus	Capra	Ovidae	Artiodactyla	Greece	GR12	40.43	23.32
Rhipicephalus bursa	Rhipicephalus	Ovis aries	Ovis	Ovidae	Artiodactyla	Greece	GR12	40.43	23.32
Haemaphysalis sulcata	Haemaphysalis	Bos taurus	Bos	Bovidae	Artiodactyla	Turkey	TR83	40.44	37.23
Hyalomma marginatum	Hyalomma	Bos taurus	Bos	Bovidae	Artiodactyla	Turkey	TR83	40.44	37.23
Rhipicephalus annulatus	Rhipicephalus	Bos taurus	Bos	Bovidae	Artiodactyla	Turkey	TR83	40.44	37.23
Rhipicephalus bursa	Rhipicephalus	Bos taurus	Bos	Bovidae	Artiodactyla	Turkey	TR83	40.44	37.23
Hyalomma marginatum	Hyalomma	Bos taurus	Bos	Bovidae	Artiodactyla	Turkey	TR83	40.44	36.68
Hyalomma marginatum	Hyalomma	Bos taurus	Bos	Bovidae	Artiodactyla	Turkey	TR83	40.45	36.91
Hyalomma marginatum	Hyalomma	Bos taurus	Bos	Bovidae	Artiodactyla	Turkey	TR83	40.45	37.44
Hyalomma marginatum	Hyalomma	Bos taurus	Bos	Bovidae	Artiodactyla	Turkey	TR83	40.46	37.43
Haemaphysalis punctata	Haemaphysalis	Canis familiaris	Canis	Canidae	Carnivora	Greece	GR11	40.47	25.50
Haemaphysalis punctata	Haemaphysalis	Capra hircus	Capra	Ovidae	Artiodactyla	Greece	GR11	40.47	25.50
Haemaphysalis sulcata	Haemaphysalis	Capra hircus	Capra	Ovidae	Artiodactyla	Greece	GR12	40.47	23.28
Haemaphysalis sulcata	Haemaphysalis	Ovis aries	Ovis	Ovidae	Artiodactyla	Greece	GR12	40.47	23.28
Hyalomma marginatum	Hyalomma	Bos taurus	Bos	Bovidae	Artiodactyla	Greece	GR12	40.47	23.28
Hyalomma marginatum	Hyalomma	Bos taurus	Bos	Bovidae	Artiodactyla	Portugal	PT16	40.47	-7.23
Hyalomma marginatum	Hyalomma	Equus caballus	Equus	Equidae	Perissodactyla	Greece	GR12	40.47	23.28
Ixodes ricinus	Ixodes	Bos taurus	Bos	Bovidae	Artiodactyla	Greece	GR11	40.47	25.50
Ixodes ricinus	Ixodes	Bos taurus	Bos	Bovidae	Artiodactyla	Greece	GR12	40.47	23.28
Ixodes ricinus	Ixodes	Canis familiaris	Canis	Canidae	Carnivora	Greece	GR11	40.47	25.50
Ixodes ricinus	Ixodes	Capra hircus	Capra	Ovidae	Artiodactyla	Greece	GR11	40.47	25.50
Rhipicephalus bursa	Rhipicephalus	Bos taurus	Bos	Bovidae	Artiodactyla	Greece	GR12	40.47	23.28
Rhipicephalus bursa	Rhipicephalus	Equus caballus	Equus	Equidae	Perissodactyla	Greece	GR12	40.47	23.28
Rhipicephalus bursa	Rhipicephalus	Capra hircus	Capra	Ovidae	Artiodactyla	Greece	GR11	40.47	25.50
Rhipicephalus bursa	Rhipicephalus	Capra hircus	Capra	Ovidae	Artiodactyla	Greece	GR12	40.47	23.18
Rhipicephalus bursa	Rhipicephalus	Capra hircus	Capra	Ovidae	Artiodactyla	Greece	GR12	40.47	23.28
Rhipicephalus bursa	Rhipicephalus	Ovis aries	Ovis	Ovidae	Artiodactyla	Greece	GR12	40.47	23.18
Rhipicephalus bursa	Rhipicephalus	Ovis aries	Ovis	Ovidae	Artiodactyla	Greece	GR12	40.47	23.28
Rhipicephalus sanguineus group	Rhipicephalus	Canis familiaris	Canis	Canidae	Carnivora	Greece	GR11	40.47	25.50
Rhipicephalus sanguineus group	Rhipicephalus	Equus caballus	Equus	Equidae	Perissodactyla	Greece	GR12	40.47	23.28
Rhipicephalus sanguineus group	Rhipicephalus	Capra hircus	Capra	Ovidae	Artiodactyla	Greece	GR11	40.47	25.50
Rhipicephalus sanguineus group	Rhipicephalus	Capra hircus	Capra	Ovidae	Artiodactyla	Greece	GR12	40.47	23.18
Hyalomma marginatum	Hyalomma	Bos taurus	Bos	Bovidae	Artiodactyla	Turkey	TR83	40.47	36.75
Hyalomma marginatum	Hyalomma	Capra hircus	Capra	Ovidae	Artiodactyla	Turkey	TR90	40.48	37.85
Rhipicephalus bursa	Rhipicephalus	Capra hircus	Capra	Ovidae	Artiodactyla	Turkey	TR90	40.48	37.85
Dermacentor marginatus	Dermacentor	Equus asinus	Equus	Equidae	Perissodactyla	Greece	GR11	40.48	25.52
Haemaphysalis punctata	Haemaphysalis	Ovis aries	Ovis	Ovidae	Artiodactyla	Greece	GR11	40.48	25.52
Hyalomma marginatum	Hyalomma	Bos taurus	Bos	Bovidae	Artiodactyla	Italy	ITF5	40.48	16.45
Hyalomma marginatum	Hyalomma	Bos taurus	Bos	Bovidae	Artiodactyla	Italy	ITF5	40.48	16.25
Hyalomma marginatum	Hyalomma	Ovis aries	Ovis	Ovidae	Artiodactyla	Albania		40.48	19.45
Ixodes ricinus	Ixodes	Bos taurus	Bos	Bovidae	Artiodactyla	Italy	ITF5	40.48	16.15
Ixodes ricinus	Ixodes	Capra hircus	Capra	Ovidae	Artiodactyla	Italy	ITF5	40.48	16.45
Rhipicephalus bursa	Rhipicephalus	Ovis aries	Ovis	Ovidae	Artiodactyla	Albania		40.48	19.45
Rhipicephalus sanguineus group	Rhipicephalus	Bos taurus	Bos	Bovidae	Artiodactyla	Italy	ITF5	40.48	16.15
Rhipicephalus sanguineus group	Rhipicephalus	Bos taurus	Bos	Bovidae	Artiodactyla	Italy	ITF5	40.48	16.45
Rhipicephalus sanguineus group	Rhipicephalus	Bos taurus	Bos	Bovidae	Artiodactyla	Italy	ITF5	40.48	16.25
Rhipicephalus sanguineus group	Rhipicephalus	Equus caballus	Equus	Equidae	Perissodactyla	Italy	ITF5	40.48	16.45
[truncated: 4,213 more rows]
