# Supplementary material for: Perspectives on modelling the distribution of ticks for large areas: so far so good?
Source: Parasit Vectors. 2016 Mar 31;9:179. doi: 10.1186/s13071-016-1474-9 (PMC4815247; doi:10.1186/s13071-016-1474-9)
Supplement: Additional file 10: — A script in the R environment for programming that loads images from MODIS repositories, transformed to monthly averages, and calculates the coefficients of an harmonic regression, as proposed in this paper as explanatory variables. The example in the script loads the monthly images of temperature for a period of several years, and saves the coefficients. (R 6 kb) [file 13071_2016_1474_MOESM10_ESM.r]

# Script to load in the memory the coefficients of an harmonic regression
# and obtain a series of "descriptive" variables with ecological meaning for ticks.
# This version calculates the variables explained in the Table 2 of the paper for LSTD (day Temperature)
# and is easily adapted to other variables.
# Most important: the script calculates the slope to obtain the beginning 
# and the end of the climatologic seasons (not astronomic).
# Concept and programming by A. Estrada-Pe??a (2015)

library(raster)
library(sp)
library(rgdal)
library(maptools)
library(changepoint)

setwd("~/Documents/Cosas/MODIS_Fourier/Nuevas0.05/Europe") # This is the directory where raw variables (coefficients of harmonic regresion) are

Fourier_T_1 <- raster("ParamTday_1.asc"); NAvalue(Fourier_T_1) <- -9999
Fourier_T_2 <- raster("ParamTday_2.asc"); NAvalue(Fourier_T_2) <- -9999
Fourier_T_3 <- raster("ParamTday_3.asc"); NAvalue(Fourier_T_3) <- -9999
Fourier_T_4 <- raster("ParamTday_4.asc"); NAvalue(Fourier_T_4) <- -9999
Fourier_T_5 <- raster("ParamTday_5.asc"); NAvalue(Fourier_T_5) <- -9999

capas <- stack(Fourier_T_1,Fourier_T_2,Fourier_T_3,Fourier_T_4,Fourier_T_5)

matriz <- as.data.frame(capas)
T_rawdata <- matrix(data=0,nc=365,nr=nrow(matriz))

ricker <- function(a,b,c,d,e)
{
  t <- seq (0,1,by=1/364)
  a+(b*(cos(2*pi*t)))+(c*(cos(4*pi*t)))+(d*(sin(2*pi*t)))+(e*(sin(4*pi*t)))
}

## Filling in with daily temperature data
for (j in 1:nrow(matriz))
{
  if (j%%500==0)
  {
    print(j*100/nrow(matriz))
  }
  if (!is.na(matriz[j,1]))
  {
    T_rawdata[j,] <- (ricker(matriz[j,1],matriz[j,2],matriz[j,3],matriz[j,4],matriz[j,5]))-273.15
  }
}
########### Writing to disk results of daily LSTD data
setwd("~/Desktop")
write.csv(T_rawdata, file = "LSTD_daily_005.csv", quote = FALSE,eol = "\n")


LSTD_data <- matrix(data=0,nc=40,nr=nrow(T_rawdata))
colnames(LSTD_data) <- c("interval 1","interval 2","interval 3","interval 4","Amplitude","Amp Spring","Amp Summer","Amp Autumn","Amp Winter",
                         "Sum Spring","Sum Summer","Sum Autumn","Sum Winter","Slope Spring","Slope Autumn",
                         "Quant10","Quant25","Quant50","Quant75","Quant90","Total days<0","Total days>0","Acc LSTD<0","Acc LSTD>0",
                         "Total days<0 Spring","Total days>0 Spring","Acc LSTD<0 Spring","Acc LSTD>0 Spring",
                         "Total days<0 Summer","Total days>0 Summer","Acc LSTD<0 Summer","Acc LSTD>0 Summer","Total days<0 Autumn",
                         "Total days>0 Autumn","Acc LSTD<0 Autumn","Acc LSTD>0 Autumn",
                         "Total days<0 Winter","Total days>0 Winter","Acc LSTD<0 Winter","Acc LSTD>0 Winter")

## Calculating inflection points and other data for LSTD from the daily series of values
for (i in 1:nrow(T_rawdata))  
{
  if (i%%500==0)
  {
    print (i*100/nrow(LSTD_data))
  }
  if (sum(T_rawdata[i,])!=0)
  {

    pinpon <- as.matrix(T_rawdata[i,])
    y2 = e.divisive(X=pinpon,R=50,k=NULL,min.size=50,alpha=1)
    if (length(y2$estimates)==6)
    {
    LSTD_data[i,1:4] <- y2$estimates[2:5] ## Introduces inflection points
    LSTD_data[i,5] <- max(T_rawdata[i,])-min(T_rawdata[i,]) ## Calculates Amplitude
    ampli1 <- LSTD_data[i,1]; ampli2 <- LSTD_data[i,2]; ampli3 <- LSTD_data[i,3]; ampli4 <- LSTD_data[i,4]
    LSTD_data[i,6] <- abs(T_rawdata[i,ampli2]-T_rawdata[i,ampli1]) ## Calculates Amplitude in Spring
    LSTD_data[i,7] <- abs(T_rawdata[i,ampli3]-T_rawdata[i,ampli2]) ## Calculates Amplitude in Summer
    LSTD_data[i,8] <- abs(T_rawdata[i,ampli4]-T_rawdata[i,ampli3]) ## Calculates Amplitude in Autumn
    partial <- abs(T_rawdata[i,365]-T_rawdata[i,ampli4]) ## Calculates Amplitude in Winter
    LSTD_data[i,9] <- max(partial, abs(T_rawdata[i,1]-T_rawdata[i,ampli1]))
    
    LSTD_data[i,10] <- sum(T_rawdata[i,ampli1:ampli2]) ## Sum deg C per day in spring
    LSTD_data[i,11] <- sum(T_rawdata[i,ampli2:ampli3]) ## Sum deg C per day in summer
    LSTD_data[i,12] <- sum(T_rawdata[i,ampli3:ampli4]) ## Sum deg C per day in autumn
    LSTD_data[i,13] <- sum(T_rawdata[i,ampli4:52]) ## Sum deg C per day in winter
    LSTD_data[i,13] <- LSTD_data[i,10]+(sum(T_rawdata[i,1:ampli1]))
    data_seq_spring <- T_rawdata[i,ampli1:ampli2]
    time_seq_spring <- c(ampli1:ampli2)
    modelo <- lm(data_seq_spring~time_seq_spring)
    LSTD_data[i,14] <- modelo$coefficients[2]
    data_seq_autumn <- T_rawdata[i,ampli3:ampli4]
    time_seq_autumn <- c(ampli3:ampli4)
    modelo <- lm(data_seq_autumn~time_seq_autumn)
    LSTD_data[i,15] <- modelo$coefficients[2]
    LSTD_data[i,16:20] <- quantile(T_rawdata[i,],probs=c(0.1,0.25,0.5,0.75,0.9))
    partial_O0 <- subset(T_rawdata[i,],T_rawdata[i,]>0) ### subsetting the days where temperature is over or under 0Celsius
    partial_U0 <- subset(T_rawdata[i,],T_rawdata[i,]<0)
    LSTD_data[i,21] <- length(partial_U0); LSTD_data[i,22] <- length(partial_O0)
    LSTD_data[i,23] <- sum(partial_U0); LSTD_data[i,24] <- sum(partial_O0)

    partial_O0 <- subset(T_rawdata[i,ampli1:ampli2],T_rawdata[i,ampli1:ampli2]>0) ### subsetting the days where temperature is over or under 0Celsius in Spring
    partial_U0 <- subset(T_rawdata[i,ampli1:ampli2],T_rawdata[i,ampli1:ampli2]<0)
    LSTD_data[i,25] <- length(partial_U0); LSTD_data[i,26] <- length(partial_O0)
    LSTD_data[i,27] <- sum(partial_U0); LSTD_data[i,28] <- sum(partial_O0)
    partial_O0 <- subset(T_rawdata[i,ampli2:ampli3],T_rawdata[i,ampli2:ampli3]>0) ### subsetting the days where temperature is over or under 0Celsius in Summer
    partial_U0 <- subset(T_rawdata[i,ampli2:ampli3],T_rawdata[i,ampli2:ampli3]<0)
    LSTD_data[i,29] <- length(partial_U0); LSTD_data[i,30] <- length(partial_O0)
    LSTD_data[i,31] <- sum(partial_U0); LSTD_data[i,32] <- sum(partial_O0)
    partial_O0 <- subset(T_rawdata[i,ampli3:ampli4],T_rawdata[i,ampli3:ampli4]>0) ### subsetting the days where temperature is over or under 0Celsius in Autumn
    partial_U0 <- subset(T_rawdata[i,ampli3:ampli4],T_rawdata[i,ampli3:ampli4]<0)
    LSTD_data[i,33] <- length(partial_U0); LSTD_data[i,34] <- length(partial_O0)
    LSTD_data[i,35] <- sum(partial_U0); LSTD_data[i,36] <- sum(partial_O0)
    partial_O0 <- subset(T_rawdata[i,ampli4:365],T_rawdata[i,ampli4:365]>0) ### subsetting the days where temperature is over or under 0Celsius in Winter in two steps
    partial_U0 <- subset(T_rawdata[i,ampli4:365],T_rawdata[i,ampli4:365]<0)
    LSTD_data[i,37] <- length(partial_U0); LSTD_data[i,38] <- length(partial_O0)
    LSTD_data[i,39] <- sum(partial_U0); LSTD_data[i,40] <- sum(partial_O0)
    partial_O0 <- subset(T_rawdata[i,1:ampli1],T_rawdata[i,1:ampli1]>0)
    partial_U0 <- subset(T_rawdata[i,1:ampli1],T_rawdata[i,1:ampli1]<0)
    LSTD_data[i,37] <- LSTD_data[i,37]+length(partial_U0); LSTD_data[i,38] <- LSTD_data[i,38]+length(partial_O0)
    LSTD_data[i,39] <- LSTD_data[i,39]+sum(partial_U0); LSTD_data[i,40] <- LSTD_data[i,40]+sum(partial_O0)
    }
  }
}
########### Writing to disk results of derived LSTD data
setwd("~/Desktop")
write.csv(LSTD_data, file = "LSTDData_general.csv", quote = FALSE,eol = "\n")
